# Supplementary material for: Expanded transcriptomic view of strawberry fruit ripening through meta-analysis
Source: PLoS One. 2021 Jun 1;16(6):e0252685. doi: 10.1371/journal.pone.0252685 (PMC8168840; doi:10.1371/journal.pone.0252685)
Supplement: S4 Table — (XLSX) [file pone.0252685.s006.xlsx]

## Sheet: S4 Table
S4 Table. The 483 meta-DEGs from meta-analysis of the six cultivars.
	Gene ID	gene_names	Benihoppe_BG_ave FPKM	Benihoppe_FR_ave_FPKM	Snow princess_BG_ave_FPKM	Snow princess_FR_ave_FPKM	Toyonoka_BG_ave_FPKM	Toyonoka_FR_ave_FPKM	Xiaobai_BG_ave_FPKM	Xiaobai_FR_ave_FPKM	Kingsberry_BG_ave_FPKM	Kingsberry_FR_ave_FPKM	Sunnyberry_BG_ave_FPKM	Sunnyberry_FR_ave_FPKM	Benihoppe_logFC	Benihoppe_FDR	Snow princess_logFC	Snow princess_FDR	Toyonoka_logFC	Toyonoka_FDR	Xiaobai_logFC	Xiaobai_FDR	Kingsberry_logFC	Kingsberry_FDR	Sunnyberry_logFC	Sunnyberry_FDR	Meta_up_FDR	Meta_down_FDR	Meta_DEG	Benihoppe_DEG	Snow princess_DEG	Toyonaka_DEG	Xiaobai_DEG	Kingsberry_DEG	Sunnyberry_DEG	Function annotation
1	FxaC_1g00200	snap_masked-Fvb1-4-processed-gene-1.20-mRNA-1	1.78674	0	0.494198	0	0.736239	0.120744	2.67293	0.154421	0.104544	0	0.259323	0	-5.78886	0.0336764	-3.9746	0.318772	-2.26782	0.469815	-3.90352	0.0631375	-1.97359	0.937075	-3.12482	0.389021	1	0.000314466	down	none	none	none	none	none	none	#N/A
2	FxaC_1g04880	maker-Fvb1-4-augustus-gene-20.50-mRNA-1	0.272609	0	0.229402	0	0.479665	0.119148	0.489699	0.131346	0.395423	0.055697	0.491048	0.169985	-4.80338	0.0996323	-4.53924	0.148944	-1.94127	0.323868	-1.82315	0.420786	-2.6936	0.159955	-1.7182	0.314339	1	0.000191217	down	none	none	none	none	none	none	B-box-type zinc finger | Protein of unknown function DUF597
3	FxaC_1g06160	maker-Fvb1-4-augustus-gene-26.48-mRNA-1	0	0.371854	0.0694119	0.816621	0.27879	1.10969	0	0.14876	0.362396	0.930635	0.262426	0.740166	4.45875	0.135123	3.36152	0.0842637	1.91591	0.251048	3.30327	0.425784	1.34033	0.591236	1.4344	0.499617	0.000809784	1	up	none	none	none	none	none	none	#N/A
4	FxaC_1g07440	maker-Fvb1-4-augustus-gene-30.46-mRNA-1	0.240444	0.48773	0.0977781	0.0692329	0.0291115	0.329403	0.0826702	0.457882	0	0.263225	0.0557799	0.3433	0.982069	0.589111	-0.553053	1	3.22989	0.0186679	2.34911	0.0662578	5.82136	0.00106042	2.52474	0.0412013	4.57519e-07	1	up	none	none	none	none	none	none	SANT/Myb domain | "Myb domain, plants" | Homeobox-like domain superfamily | Myb domain
5	FxaC_1g14770	snap_masked-Fvb1-4-processed-gene-64.19-mRNA-1	0.554502	0.355076	0.0795569	0	0.429433	0.0994961	0.452786	0	0.246265	0	0.549264	0.0546033	-0.625671	1	-3.01495	0.561931	-2.03237	0.410082	-5.25244	0.0729111	-4.41597	0.123393	-3.108	0.0693426	1	0.000349201	down	none	none	none	none	none	none	Regulator of chromosome condensation, RCC1 | Regulator of chromosome condensation 1/beta-lactamase-inhibitor protein II
6	FxaC_1g21820	augustus_masked-Fvb1-4-processed-gene-100.3-mRNA-1	1.31369	0	0.85804	0.0860126	0.432814	0	0.197686	0	0.111321	0	0.38312	0.0329991	-6.09122	0.0211617	-2.97714	0.232033	-4.53696	0.149175	-3.53881	0.45943	-2.75851	0.669292	-2.6998	0.315124	1	0.000180776	down	none	none	none	none	none	none	#N/A
7	FxaC_1g26190	maker-Fvb1-4-augustus-gene-126.38-mRNA-1	0.807003	0.262891	0.899166	0.206969	0.722604	0.27346	0.392138	0.252347	0.3608	0.350588	0.720803	0.35173	-1.55952	0.156809	-2.11256	0.0378689	-1.36669	0.20807	-0.602013	0.93368	-0.0881239	1	-0.934217	0.399116	1	0.00234824	down	none	none	none	none	none	none	#N/A
8	FxaC_1g28550	snap_masked-Fvb1-4-processed-gene-140.13-mRNA-1	0.900414	0.563234	1.13184	5.59236	0.140978	0.708971	0.173584	0.197329	0.203239	1.09231	0.0821416	0.72264	-0.689673	0.957511	2.30013	0.0213353	2.1427	0.253845	0.253877	1	2.3882	0.111022	2.86491	0.105962	0.000789609	1	up	none	none	none	none	none	none	#N/A
9	FxaC_1g34030	augustus_masked-Fvb1-4-processed-gene-176.1-mRNA-1	0.489155	0	0.694512	0	0.478364	0	1.09584	0	0	0	0.0801858	0	-4.57082	0.205922	-5.06328	0.126423	-4.54655	0.169346	-5.70131	0.0599285	0	1	-2.27029	0.710722	1	0.00168135	down	none	none	none	none	none	none	PetM of cytochrome b6/f complex subunit 7
10	FxaC_1g36430	maker-Fvb1-4-snap-gene-187.17-mRNA-1	1.62062	2.28655	0.980402	0.316573	0.825592	0.332731	2.25325	1.47353	1.68354	0.23157	2.00725	0.613868	0.477571	0.991124	-1.63098	0.344891	-1.24151	0.528546	-0.601282	0.894023	-2.75781	0.0121804	-1.73026	0.0754865	1	0.000992977	down	none	none	none	none	none	none	#N/A
11	FxaC_1g37360	maker-Fvb1-4-snap-gene-196.35-mRNA-1	0	0.446288	0.0448255	0	0.492273	2.06899	0	0.422049	0.522738	1.53006	0.304837	1.27794	5.0979	0.0252855	-2.19656	0.7284	2.06591	0.0391209	5.01391	0.0291646	1.55413	0.155995	2.02906	0.0504465	2.40925e-06	1	up	none	none	none	none	none	none	Serine hydrolase FSH | Alpha/Beta hydrolase fold
12	FxaC_2g00410	augustus_masked-Fvb1-2-processed-gene-2.2-mRNA-1	1.03458	0.118933	0.68058	0	0.371841	0	1.10284	0.247057	0.114686	0.115322	0	0	-3.06205	0.082698	-5.69384	0.0262039	-4.87351	0.069002	-2.13236	0.238156	-0.0845013	1	0	1	1	0.000764399	down	none	none	none	none	none	none	#N/A
13	FxaC_2g04080	augustus_masked-Fvb1-2-processed-gene-20.1-mRNA-1	0.733385	0.0517776	0.392933	0	0.0805181	0.0488867	0.525244	0	0.249328	0.140072	0.405112	0.493759	-3.47204	0.0913139	-5.00525	0.0857908	-0.586731	1	-5.35365	0.0539916	-0.835906	1	0.241014	1	1	0.00518559	down	none	none	none	none	none	none	#N/A
14	FxaC_2g11020	snap_masked-Fvb1-2-processed-gene-49.32-mRNA-1	0.0501086	0.441496	1.11446	3.33039	0.489424	0.919964	0.114327	0.480236	0	0	0.327264	0.449246	2.98554	0.0153212	1.58319	0.0172829	0.912134	0.371247	1.94766	0.0891407	0	1	0.4613	0.965135	0.000150417	1	up	none	none	none	none	none	none	#N/A
15	FxaC_2g13060	snap_masked-Fvb1-2-processed-gene-58.25-mRNA-1	0.550299	2.07016	0	0.527339	1.21625	2.02552	1.68859	0.981277	1.47287	1.28618	1.56255	4.08037	1.85326	0.11204	4.59339	0.046591	0.699265	0.717865	-0.800984	0.723956	-0.150924	1	1.37815	0.0848742	0.00830515	1	up	none	none	none	none	none	none	Ribonuclease H domain | Ribonuclease H-like superfamily | Ribonuclease H superfamily
16	FxaC_2g13160	augustus_masked-Fvb1-2-processed-gene-58.17-mRNA-1	0	0	0.293228	1.56152	0.62247	2.39617	0	0	0.3254	1.04399	0.374075	1.43835	0	1	2.33807	0.035308	1.91343	0.0477103	-5.12548e-15	1	1.66927	0.174538	1.95297	0.0479477	0.000401851	1	up	none	none	none	none	none	none	Zinc finger, RING-type | "Zinc finger, RING/FYVE/PHD-type"
17	FxaC_2g16180	maker-Fvb1-2-snap-gene-73.100-mRNA-1	0.374308	0	0.369716	0	0.77716	0.0639687	0.600642	0.154924	0.199212	0.165989	0.39823	0.0877416	-5.50339	0.0220675	-5.40526	0.0310208	-3.39107	0.0190346	-1.8949	0.278066	-0.284684	1	-1.9977	0.181773	1	5.23222e-06	down	none	none	none	none	none	none	Domain of unknown function DUF1990
18	FxaC_2g21080	augustus_masked-Fvb1-2-processed-gene-98.8-mRNA-1	0	1.40768	0.069923	2.23904	0	0.506381	0.0834018	0.95875	0	0.109438	0.0798911	0.383645	6.05245	0.0123549	4.54254	0.0104041	4.62789	0.0887632	3.30434	0.139448	2.65543	0.69548	2.05308	0.523258	2.77864e-06	1	up	none	none	none	none	none	none	#N/A
19	FxaC_2g24540	snap_masked-Fvb1-2-processed-gene-117.8-mRNA-1	0.905222	0	0.213789	0	0.170622	0	0.20267	0.64724	0.869915	0	0.4767	0.359597	-5.66945	0.0340085	-3.60278	0.401211	-3.40194	0.391385	1.62092	0.61553	-5.634	0.0107076	-0.403134	1	1	0.000608015	down	none	none	none	none	none	none	#N/A
20	FxaC_2g27210	augustus_masked-Fvb1-2-processed-gene-134.0-mRNA-1	0.501178	0.0447866	0.302115	0.397216	0.56421	0.0472291	0.20464	0	0.320153	0	0.577976	0.137511	-3.14771	0.147246	0.275847	1	-3.37017	0.0837261	-4.25342	0.221994	-4.88644	0.043866	-2.05392	0.203833	1	0.000147301	down	none	none	none	none	none	none	Protein MIZU-KUSSEI 1-like, plant
21	FxaC_2g32570	maker-Fvb1-2-augustus-gene-170.26-mRNA-1	0.445729	0	0.323694	0	0.439525	0.0624162	0.32544	0.191619	0.0639371	0.018293	0.148533	0.128911	-5.92337	0.0136716	-5.46353	0.0378798	-2.75345	0.11883	-0.700034	1	-1.40743	0.995569	-0.399595	1	1	0.000399897	down	none	none	none	none	none	none	#N/A
22	FxaC_2g42520	maker-Fvb1-2-snap-gene-261.21-mRNA-1	1.74269	0.467708	0.26828	0.0767547	1.0425	0.409241	1.9093	0.575492	0.56481	0.788476	1.06401	0.775417	-1.86195	0.0143994	-1.69256	0.332984	-1.32195	0.129261	-1.69631	0.0251304	0.467209	0.990179	-0.472141	0.800244	1	0.000177456	down	none	none	none	none	none	none	#N/A
23	FxaC_2g42710	snap_masked-Fvb1-2-processed-gene-266.16-mRNA-1	1.98108	0.640469	1.64476	0.610432	0.650259	0.113652	1.24569	0.130026	0.700805	0.260278	0.899069	0.210334	-1.57636	0.176862	-1.39929	0.270013	-2.37704	0.126061	-3.11146	0.0226943	-1.35717	0.443875	-2.12091	0.0619894	1	1.01578e-05	down	none	none	none	none	none	none	#N/A
24	FxaC_2g44060	snap_masked-Fvb1-2-processed-gene-281.11-mRNA-1	0.211799	2.47089	0	0.121777	0.468409	0.103317	0.796644	1.51538	0.164143	0.58942	0	0.858842	3.38257	0.0490662	2.50103	0.661471	-1.82576	0.634755	0.887314	0.898473	1.71052	0.686309	4.99528	0.0500879	0.00625891	1	up	none	none	none	none	none	none	#N/A
25	FxaC_2g44320	maker-Fvb1-2-snap-gene-284.38-mRNA-1	1.49897	0.183007	0.846534	0.509155	1.97131	0.096494	0.496116	0	0.124909	0.0702202	0.350508	0.0691259	-2.82158	0.13641	-0.639843	1	-4.12205	0.018851	-4.4967	0.172992	-0.864338	1	-2.31943	0.425888	1	0.000898304	down	none	none	none	none	none	none	#N/A
26	FxaC_3g03650	maker-Fvb1-3-snap-gene-16.56-mRNA-1	1.01142	0.959182	0.627749	0.116592	0.392088	0.0968725	1.05113	0.110829	0.320997	0.125905	0.75899	0.401094	-0.0723145	1	-2.31279	0.176231	-1.89778	0.342433	-3.12398	0.030976	-1.22515	0.761526	-0.884865	0.675279	1	0.00342013	down	none	none	none	none	none	none	#N/A
27	FxaC_3g06350	maker-Fvb1-3-augustus-gene-29.43-mRNA-1	0.0879274	0.254068	0	0.109479	0.0658492	1.41959	0.144409	0.752881	0.0609897	0.622328	0.323428	1.30098	1.46647	0.852314	2.52321	0.654437	3.97489	0.0258839	2.16079	0.380105	2.95234	0.209462	1.95232	0.234438	0.000664277	1	up	none	none	none	none	none	none	#N/A
28	FxaC_3g07150	maker-Fvb1-3-augustus-gene-33.50-mRNA-1	0.758685	2.38936	0.735967	3.15211	0.862859	3.42886	1.21147	0.83046	0.0431867	0.113707	0	0.069411	1.64976	0.0915125	2.09856	0.0153022	1.95036	0.0178886	-0.521081	0.968839	1.19656	0.998089	2.43487	0.600065	0.000238213	1	up	none	none	none	none	none	none	#N/A
29	FxaC_3g11150	snap_masked-Fvb1-3-processed-gene-53.20-mRNA-1	0.920769	0.386524	1.63902	0	1.87185	0	0.439818	0	0	0	0	0	-1.19301	0.859062	-5.71866	0.044265	-5.92955	0.020271	-3.93735	0.351604	0	1	0	1	1	0.00870663	down	none	none	none	none	none	none	#N/A
30	FxaC_3g12000	maker-Fvb1-3-snap-gene-58.58-mRNA-1	0.344278	0	0.593311	0.0754786	1.05793	0.402936	0.415165	0	0.340852	0.188543	0.267041	0.14925	-5.38559	0.0216152	-2.75793	0.072563	-1.36693	0.303404	-5.65433	0.0136911	-0.871107	0.906372	-0.793028	0.892572	1	2.30968e-05	down	none	none	none	none	none	none	Domain of unknown function DUF1990
31	FxaC_3g14700	augustus_masked-Fvb1-3-processed-gene-74.2-mRNA-1	2.02259	0	1.44014	0	2.13501	0.517441	2.05459	0.139689	0.0883501	0	0.739274	0	-5.95697	0.0140991	-5.52432	0.035773	-1.97562	0.275253	-3.53426	0.0772897	-1.95346	0.910886	-4.57478	0.0437301	1	1.74611e-06	down	none	none	none	none	none	none	SANT/Myb domain | Homeobox-like domain superfamily | SANT domain
32	FxaC_3g17200	augustus_masked-Fvb1-3-processed-gene-87.10-mRNA-1	0.296007	0.093116	0.349335	0.0235776	0.674087	0.12236	0.390469	0.145338	0.123794	0.0686424	0.463043	0.0639206	-1.62448	0.359332	-3.53725	0.0282318	-2.37835	0.0351879	-1.39681	0.41091	-0.765952	1	-2.63732	0.011341	1	8.63914e-06	down	none	none	none	none	none	none	Patatin-like phospholipase domain | Acyl transferase/acyl hydrolase/lysophospholipase
33	FxaC_3g19420	maker-Fvb1-3-snap-gene-101.54-mRNA-1	0.429554	0	1.04772	0.392038	0.719324	0	2.24114	0	1.23172	1.03051	1.32898	0.701523	-3.61962	0.374377	-1.45828	0.68619	-4.32017	0.154794	-5.85385	0.0229344	-0.249418	1	-0.822429	0.934695	1	0.00389468	down	none	none	none	none	none	none	#N/A
34	FxaC_3g20140	maker-Fvb1-3-snap-gene-105.34-mRNA-1	0.287601	0	1.11602	0	0.125958	0.0813073	0.519199	0	0.160776	0.177506	0.608038	0.314272	-3.99635	0.307873	-5.8618	0.0326534	-0.581802	1	-4.752	0.161142	-0.0516773	1	-0.928553	0.927114	1	0.0092386	down	none	none	none	none	none	none	#N/A
35	FxaC_3g20590	snap_masked-Fvb1-3-processed-gene-108.9-mRNA-1	0.138036	0.707748	0.209506	0.557099	0.211675	0.527124	0.181634	0.980264	0.182596	0.482938	0.259103	0.345335	2.28816	0.0589542	1.36347	0.342024	1.27501	0.370164	2.34751	0.0317139	1.44536	0.314842	0.342525	1	0.000260521	1	up	none	none	none	none	none	none	#N/A
36	FxaC_3g22800	augustus_masked-Fvb1-3-processed-gene-124.11-mRNA-1	0.374515	0	0.338229	0	0.327975	0	0.335263	0	0.216637	0.0214357	0.217783	0.101929	-5.74984	0.0201429	-5.5946	0.0303743	-5.58094	0.018857	-5.59018	0.0319978	-3.12624	0.15028	-1.11365	0.754352	1	1.59378e-07	down	none	none	none	none	none	none	Zinc finger, RING-type | "Zinc finger, RING/FYVE/PHD-type"
37	FxaC_3g23730	maker-Fvb1-3-snap-gene-130.46-mRNA-1	0.791284	1.71275	0.353295	1.00791	0	0.589121	0.238148	1.89824	0.209498	0.586353	0.134553	1.46138	1.08741	0.787517	1.33817	0.721704	4.08576	0.171422	2.74514	0.171363	1.3326	0.927836	3.13448	0.110623	0.00386358	1	up	none	none	none	none	none	none	#N/A
38	FxaC_3g26220	maker-Fvb1-3-snap-gene-147.41-mRNA-1	0.448569	0.0933819	0.34939	0.116517	0.337742	0.0246187	0.45374	0.0815729	0.0509529	0	0.114274	0.0176362	-2.13725	0.20055	-1.5672	0.439641	-3.55653	0.0452312	-2.41369	0.151857	-3.27162	0.402061	-2.63522	0.252982	1	0.000136934	down	none	none	none	none	none	none	Peptidase M41-like
39	FxaC_3g31680	snap_masked-Fvb1-3-processed-gene-188.25-mRNA-1	2.12161	0	0.668089	0.827755	0.257909	0	1.37422	0.558219	0.578472	0.254548	1.79372	0.125291	-5.66975	0.0390345	0.332943	1	-2.87501	0.557741	-1.22505	0.834947	-1.24069	0.995569	-3.72781	0.0478866	1	0.00596576	down	none	none	none	none	none	none	#N/A
40	FxaC_3g32850	maker-Fvb1-3-snap-gene-196.28-mRNA-1	0.462021	0	0.0961568	0	1.54859	0.145765	0.040703	0.603483	0.6893	0.261445	0.239612	0.16091	-5.28324	0.0360226	-3.06062	0.507859	-3.32802	0.0120511	3.4571	0.0669034	-1.38129	0.500963	-0.524669	1	1	0.00128716	down	none	none	none	none	none	none	#N/A
41	FxaC_4g12360	augustus_masked-Fvb1-1-processed-gene-119.7-mRNA-1	0.261568	0.653971	0.221626	0.411597	0.0874585	0.558953	0.101938	0.849875	0.0448432	0.0771478	0.136273	0.553942	1.28104	0.391973	0.880011	0.717361	2.57561	0.0352466	2.99669	0.0107538	0.773049	1	2.00202	0.0811901	5.23303e-05	1	up	none	none	none	none	none	none	Armadillo | "Zinc finger, RING/FYVE/PHD-type" | Armadillo-type fold
42	FxaC_4g13570	augustus_masked-Fvb1-1-processed-gene-127.6-mRNA-1	0.61833	0.25558	1.16154	0.108654	0.502321	0	0.227137	0.0545403	0.137205	0.216461	0.71344	0.209178	-1.28573	0.60135	-3.27938	0.0299922	-5.49808	0.0158389	-1.83845	0.636316	0.638418	1	-1.87001	0.178328	1	0.000449135	down	none	none	none	none	none	none	Zinc finger, RING-type | "Zinc finger, RING/FYVE/PHD-type"
43	FxaC_4g16960	maker-Fvb1-1-augustus-gene-152.29-mRNA-1	0.567782	0.282189	0.911302	0.236568	0.674344	0.176645	0.583894	0.0843258	0.348015	0.149994	0.219291	0.273473	-0.973147	0.547682	-1.91908	0.0588388	-1.90509	0.0725053	-2.67905	0.0286485	-1.16857	0.499537	0.32296	1	1	0.000315428	down	none	none	none	none	none	none	#N/A
44	FxaC_4g22790	augustus_masked-Fvb1-1-processed-gene-188.4-mRNA-1	2.89119	0.466511	0	0	0.833651	0	1.65224	0.242715	0.308106	0	0	0	-2.59037	0.13855	0	1	-5.01662	0.0676875	-2.64488	0.211473	-3.64683	0.322466	0	1	1	0.00899538	down	none	none	none	none	none	none	Cysteine-rich secretory protein-related | CAP domain | CAP superfamily
45	FxaC_4g22820	augustus_masked-Fvb1-1-processed-gene-188.15-mRNA-1	2.82998	0.417671	2.00537	1.04885	1.87931	0.308651	1.99573	0.244133	1.04939	0.542728	1.76251	0.526185	-2.65727	0.0291487	-0.871547	0.685254	-2.53739	0.0526429	-2.95929	0.038973	-0.90529	0.836777	-1.63727	0.154298	1	1.91351e-05	down	none	none	none	none	none	none	Protein of unknown function DUF4228, plant
46	FxaC_4g22830	augustus_masked-Fvb1-1-processed-gene-188.7-mRNA-1	0.460509	0	0.381401	0	0.0741036	0	0.653518	0.16432	0.356924	0	0.674029	0.0262516	-5.37946	0.0494978	-5.0784	0.0843606	-2.88956	0.535349	-1.98522	0.383654	-5.01815	0.039548	-4.20177	0.0107041	1	1.03054e-06	down	none	none	none	none	none	none	Photosystem II PsbO, manganese-stabilising | "Outer membrane protein/outer membrane enzyme PagP, beta-barrel"
47	FxaC_4g26950	maker-Fvb1-1-snap-gene-212.38-mRNA-1	2.29086	0.459617	1.52099	0.377346	0.207387	0	1.09287	0.189413	0.112966	0	0.77696	0.171087	-2.31667	0.0376219	-1.96991	0.115825	-4.07832	0.141888	-2.49481	0.0806475	-3.27139	0.351825	-2.25547	0.0663387	1	3.13796e-06	down	none	none	none	none	none	none	Basic-leucine zipper domain
48	FxaC_4g28640	augustus_masked-Fvb1-1-processed-gene-221.17-mRNA-1	0.666794	0	1.50601	0	0.954905	0	0.441134	0.317776	0	0	0	0	-4.95701	0.117078	-6.10378	0.0228692	-5.47495	0.0420795	-0.434018	1	0	1	0	1	1	0.00559077	down	none	none	none	none	none	none	Zinc finger, RING-type | "Zinc finger, RING/FYVE/PHD-type"
49	FxaC_4g29610	augustus_masked-Fvb1-1-processed-gene-226.13-mRNA-1	0.948426	0.345997	0.740695	0.258093	3.04047	1.08055	1.13003	0.492997	0.556021	0.288271	0.539316	0.35794	-1.42975	0.0997874	-1.49245	0.110656	-1.48301	0.015365	-1.16698	0.184786	-0.887405	0.501382	-0.456485	0.902482	1	4.66476e-05	down	none	none	none	none	none	none	Nucleoside-triphosphatase, THEP1 type | P-loop containing nucleoside triphosphate hydrolase
50	FxaC_4g38040	augustus_masked-Fvb1-1-processed-gene-265.7-mRNA-1	1.09217	0.0938456	0.551599	0.107198	0.486838	0	1.00166	0.0948106	0.284234	0.0273595	0.358073	0.205443	-3.46353	0.0174754	-2.36003	0.184723	-5.5837	0.0107654	-3.26469	0.0296225	-2.90385	0.178029	-0.776868	0.902776	1	6.47911e-07	down	none	none	none	none	none	none	Sterile alpha motif/pointed domain superfamily
51	FxaC_5g00460	maker-Fvb2-2-augustus-gene-2.44-mRNA-1	0.62355	0.126521	0.877151	0.847396	0.446978	0.272003	0.592074	0.135275	0.341518	0.170683	0.720178	0.230254	-2.28678	0.0285036	-0.0296057	1	-0.700433	0.716193	-2.12176	0.0488853	-0.967137	0.601037	-1.5788	0.0436955	1	0.000125354	down	none	none	none	none	none	none	Myc-type, basic helix-loop-helix (bHLH) domain | Basic helix-loop-helix leucine zipper transcription factor | Helix-loop-helix DNA-binding domain superfamily
52	FxaC_5g00530	maker-Fvb2-2-augustus-gene-2.50-mRNA-1	1.10397	0.138204	0.482664	0	0.351531	0	0.257648	0	0.134418	0.0188717	0.178505	0.0130351	-2.98452	0.0312551	-5.97394	0.0109209	-5.52653	0.0168	-5.08341	0.0650258	-2.33322	0.464433	-2.93504	0.15594	1	1.07359e-07	down	none	none	none	none	none	none	Homeobox domain | Homeobox-like domain superfamily
53	FxaC_5g02590	maker-Fvb2-2-snap-gene-11.46-mRNA-1	1.40327	2.45129	0.833936	0.968631	0.678226	1.76777	0.511601	1.67872	1.32294	2.15075	0.175759	1.46999	0.830758	0.652086	0.219475	1	1.34792	0.298441	1.67431	0.222208	0.681265	0.841906	2.90794	0.0175689	0.00234202	1	up	none	none	none	none	none	none	#N/A
54	FxaC_5g03610	maker-Fvb2-2-snap-gene-16.53-mRNA-1	0.557397	0.199905	0.824457	0.229249	0.376768	0.10698	0.575246	0.347903	0.163493	0.0633621	0.19021	0.0159279	-1.4263	0.373392	-1.81515	0.150561	-1.73325	0.273174	-0.705722	0.878021	-1.40593	0.695537	-3.12567	0.0762249	1	0.00150613	down	none	none	none	none	none	none	DnaJ domain | Chaperone J-domain superfamily
55	FxaC_5g04830	maker-Fvb2-2-augustus-gene-21.54-mRNA-1	1.38685	0.545859	1.41934	0.652598	0.514525	0.134658	1.12202	0.905145	0.306035	0.200697	0.486736	0.151295	-1.35046	0.0586119	-1.11981	0.124893	-1.84445	0.0358542	-0.319258	1	-0.663779	0.819231	-1.78457	0.018519	1	1.76238e-05	down	none	none	none	none	none	none	PsbP, C-terminal | "Mog1/PsbP, alpha/beta/alpha sandwich"
56	FxaC_5g05740	snap_masked-Fvb2-2-processed-gene-27.22-mRNA-1	0.112451	1.01758	0	0.622152	10.8691	10.1095	2.07912	1.34132	0.502021	1.86482	0.219631	1.35438	2.99881	0.0623809	4.60455	0.0366911	-0.100281	1	-0.582394	0.875502	1.90948	0.0616207	2.47054	0.0445895	0.000164589	1	up	none	none	none	none	none	none	#N/A
57	FxaC_5g12610	snap_masked-Fvb2-2-processed-gene-58.36-mRNA-1	0.572077	0	0.477622	0	0.656418	0	0	0	0.177423	0	1.09124	0.0483691	-4.79241	0.157441	-4.52698	0.213806	-5.01463	0.0934535	-5.12548e-15	1	-3.26274	0.502853	-4.00909	0.0353092	1	0.000246965	down	none	none	none	none	none	none	Phytocyanin domain | Cupredoxin | Phytocyanin
58	FxaC_5g13370	maker-Fvb2-2-augustus-gene-62.35-mRNA-1	0	0.410054	0	0	0	0.0574507	0.023224	0.534691	0.130958	0.349341	0.0259283	0.350671	5.90413	0.0107947	0	1	3.15763	0.393619	4.08208	0.0219307	1.4501	0.553745	3.46016	0.0460271	2.66427e-05	1	up	none	none	none	none	none	none	GOLD domain | TMP21-related | GOLD domain superfamily
59	FxaC_5g15530	augustus_masked-Fvb2-2-processed-gene-72.21-mRNA-1	0.694992	0.189441	0.56701	0.157199	0.253157	0.110757	0.809452	0.179064	0.177624	0.128416	0.0929754	0.0893147	-1.8396	0.120393	-1.76981	0.162991	-1.14379	0.571082	-2.11849	0.0628463	-0.436177	1	0.117387	1	1	0.00671864	down	none	none	none	none	none	none	Leucine-rich repeat | Leucine-rich repeat domain superfamily
60	FxaC_5g15960	maker-Fvb2-2-augustus-gene-74.48-mRNA-1	1.29348	0.354352	0.31391	0.0803983	0.362685	0.0655858	1.14417	0.313998	0.842249	0.951486	1.3987	0.476405	-1.83065	0.0342617	-1.95725	0.217123	-2.43826	0.0651421	-1.83781	0.043395	0.18553	1	-1.54852	0.0216787	1	6.94192e-06	down	none	none	none	none	none	none	Gnk2-homologous domain | Gnk2-homologous domain superfamily
61	FxaC_5g17070	augustus_masked-Fvb2-2-processed-gene-80.7-mRNA-1	3.38474	1.64472	1.43832	0.260548	1.20455	0.204526	1.40893	1.16317	2.4907	1.07535	2.46357	0.959004	-1.03774	0.477105	-2.33029	0.137435	-2.36724	0.12179	-0.30482	1	-1.14853	0.417948	-1.31598	0.220538	1	0.00188557	down	none	none	none	none	none	none	#N/A
62	FxaC_5g17460	maker-Fvb2-2-snap-gene-82.43-mRNA-1	0.141739	0.513776	0	0.126222	0	0.172423	0.0634247	0.628728	0.287732	0.274964	0.0982493	0.438522	1.85945	0.328526	3.92713	0.222219	4.37009	0.0993477	3.14561	0.0579971	-0.0264959	1	2.09318	0.194929	0.000825966	1	up	none	none	none	none	none	none	#N/A
63	FxaC_5g18710	maker-Fvb2-2-snap-gene-88.48-mRNA-1	2.3176	0.120618	1.56512	0	1.60383	0.24108	0.822694	0	0.16919	0	0.712711	0	-3.89654	0.0443339	-5.73108	0.0283436	-2.61058	0.177079	-4.85434	0.115953	-2.75346	0.635119	-4.59004	0.0471632	1	2.55121e-06	down	none	none	none	none	none	none	ER lumen protein retaining receptor
64	FxaC_5g20150	maker-Fvb2-2-snap-gene-96.70-mRNA-1	0.865163	0.137209	0.419691	0.0694847	0.257457	0.0884274	0.863368	0.105077	0.343519	0.258025	0.274696	0.231586	-2.6266	0.0379806	-2.35568	0.158288	-1.39518	0.532914	-2.94421	0.0231389	-0.419888	1	-0.19978	1	1	0.00054343	down	none	none	none	none	none	none	NB-ARC
65	FxaC_5g20590	snap_masked-Fvb2-2-processed-gene-98.41-mRNA-1	1.9167	0	0.714743	0	3.41592	0.515733	0.246563	0	0	0	0	0	-5.85249	0.0267705	-4.48755	0.19043	-2.63219	0.121178	-3.04741	0.592841	0	1	0	1	1	0.00920303	down	none	none	none	none	none	none	#N/A
66	FxaC_5g24630	maker-Fvb2-2-augustus-gene-120.23-mRNA-1	0.262482	0.065839	1.77378	0.532239	0.547742	0.149215	0.375439	0.14125	0.152212	0.0789433	0.665804	0.419547	-1.89614	0.337649	-1.70361	0.073497	-1.79762	0.158058	-1.3557	0.48907	-0.866384	0.995569	-0.663743	0.763483	1	0.0034131	down	none	none	none	none	none	none	Thioredoxin-like superfamily
67	FxaC_5g26200	maker-Fvb2-2-augustus-gene-129.27-mRNA-1	2.21808	0.783679	1.17954	0.312238	1.95167	2.18474	2.57268	0.834234	2.2552	1.08867	2.02621	1.53581	-1.46907	0.0970011	-1.93037	0.0797692	0.164594	1	-1.58763	0.0592842	-1.03104	0.239583	-0.39523	0.927809	1	0.000675284	down	none	none	none	none	none	none	#N/A
68	FxaC_5g28600	maker-Fvb2-2-snap-gene-142.56-mRNA-1	4.36561	3.45414	2.55773	0.377452	0.666932	0.203991	6.21202	3.02084	2.77503	1.90896	0.784697	0.136168	-0.339102	1	-2.70744	0.0118249	-1.59253	0.408355	-1.03329	0.269547	-0.524975	0.927853	-2.53733	0.0696661	1	0.000319882	down	none	none	none	none	none	none	#N/A
69	FxaC_5g31620	augustus_masked-Fvb2-2-processed-gene-159.2-mRNA-1	0.371027	0.0941316	0.351958	0.0487759	0.737669	0.249372	0.344601	0.12502	0.0818298	0.0720239	0.12322	0.139203	-1.98746	0.0751822	-2.72962	0.0179738	-1.55205	0.0788733	-1.42825	0.248692	-0.129371	1	0.0850236	1	1	0.000570797	down	none	none	none	none	none	none	COX15/CtaA family | "Heme A synthase, type 2"
70	FxaC_5g32220	maker-Fvb2-2-snap-gene-163.34-mRNA-1	0.318762	0.11551	0.131612	0.0491828	0.108689	0	0.303158	0.0808077	0.3352	0.120921	0.581163	0.229869	-1.41856	0.273461	-1.31425	0.533733	-5.0207	0.0187449	-1.8891	0.132092	-1.43733	0.191988	-1.26247	0.133558	1	2.34329e-05	down	none	none	none	none	none	none	#N/A
71	FxaC_5g34840	snap_masked-Fvb2-2-processed-gene-179.19-mRNA-1	1.40624	0.238023	0.0709391	0	0	0.0443592	1.20842	0.181578	0.148302	0.112041	0.871975	0.155597	-2.58091	0.0481976	-3.02084	0.507551	2.30459	0.639221	-2.60874	0.0588509	-0.401793	1	-2.50271	0.0309989	1	0.000638375	down	none	none	none	none	none	none	#N/A
72	FxaC_5g36160	augustus_masked-Fvb2-2-processed-gene-188.7-mRNA-1	0.297731	0.0444118	0.361975	0.24637	0.504383	0.044383	0.405856	0.0747407	0.111597	0.061534	0.0850605	0.0262562	-2.53847	0.158608	-0.544225	1	-3.35469	0.0201834	-2.34443	0.151724	-0.852982	1	-1.59361	0.636233	1	0.00110172	down	none	none	none	none	none	none	Alpha/beta hydrolase fold-3 | Alpha/Beta hydrolase fold
73	FxaC_5g40840	maker-Fvb2-2-augustus-gene-214.33-mRNA-1	0.611458	0.0962446	0.519354	0.158822	0.784211	0.153559	0.132606	0	0.19456	0.0227985	0.243597	0.0466506	-2.63246	0.0166007	-1.61914	0.167788	-2.27803	0.0186438	-4.91142	0.0479934	-2.81267	0.0521784	-2.21371	0.0594479	1	2.32159e-08	down	none	none	none	none	none	none	UDP-glucuronosyl/UDP-glucosyltransferase | "UDP-glycosyltransferase family, conserved site"
74	FxaC_5g42140	augustus_masked-Fvb2-2-processed-gene-222.1-mRNA-1	0.298982	0	0.473192	0	0.0763625	0	0.203781	0.0538528	0.54728	0.0617925	2.11828	0.654907	-4.77803	0.0753496	-5.44252	0.0235154	-2.89949	0.474354	-1.79324	0.630521	-2.97355	0.0525831	-1.64916	0.079209	1	6.00247e-06	down	none	none	none	none	none	none	Dirigent protein
75	FxaC_6g02380	maker-Fvb2-4-snap-gene-13.49-mRNA-1	0.891759	0.13268	2.33794	0.498642	0	0	0.233015	0.0477272	0.493597	0.413609	0.258073	0.0846015	-2.61143	0.0651489	-2.24677	0.0376082	0	1	-2.03779	0.486787	-0.229762	1	-1.63353	0.46631	1	0.00609687	down	none	none	none	none	none	none	AT hook, DNA-binding motif
76	FxaC_6g02530	maker-Fvb2-4-snap-gene-14.61-mRNA-1	0.728503	1.1699	0.930588	0.277039	1.58562	0.278194	1.31555	0.596219	0.133449	0.0379965	0.281863	0.0333248	0.676078	0.870779	-1.71476	0.290265	-2.42286	0.0458124	-1.13481	0.544415	-1.41414	0.956427	-2.65716	0.206601	1	0.00852038	down	none	none	none	none	none	none	#N/A
77	FxaC_6g07950	augustus_masked-Fvb2-4-processed-gene-50.3-mRNA-1	0	0.0533388	0	0.315979	0	0	0	0.938718	0	0.286364	0.0513872	0.43464	2.36076	0.775709	4.60956	0.145791	0	1	6.12069	0.0171924	4.47225	0.154131	2.78776	0.257499	0.0005516	1	up	none	none	none	none	none	none	Cytochrome P450 | "Cytochrome P450, E-class, group IV" | Cytochrome P450 superfamily
78	FxaC_6g08570	augustus_masked-Fvb2-4-processed-gene-54.10-mRNA-1	0.460282	0	0.424031	0.0418879	0.213737	0	0.559576	0.0860692	0.131284	0	0.224306	0	-5.62877	0.0368563	-2.98919	0.20443	-4.54684	0.131483	-2.57319	0.239838	-3.9287	0.24049	-4.59449	0.0528331	1	7.38487e-06	down	none	none	none	none	none	none	Transcription termination factor, mitochondrial/chloroplastic | "MTERF superfamily, mitochondrial/chloroplastic"
79	FxaC_6g12330	augustus_masked-Fvb2-4-processed-gene-80.2-mRNA-1	0	0.320326	0.119335	0.812946	0.330124	1.4612	0	0.170893	0.0965961	0.666432	0	1.10036	3.24615	0.51438	2.40175	0.465697	1.97137	0.442139	2.46523	0.755688	2.33876	0.572811	4.94163	0.0851652	0.00665569	1	up	none	none	none	none	none	none	#N/A
80	FxaC_6g13440	augustus_masked-Fvb2-4-processed-gene-85.2-mRNA-1	0.74941	0.136234	0.900687	0.434232	0.422981	0.260841	0.323362	0	0.25678	0	0.173726	0.0755271	-2.32578	0.187447	-1.07384	0.653191	-0.680866	0.983929	-4.91234	0.0870423	-4.5943	0.066952	-1.09911	0.887405	1	0.00125419	down	none	none	none	none	none	none	Myc-type, basic helix-loop-helix (bHLH) domain | Achaete-scute transcription factor-related | Helix-loop-helix DNA-binding domain superfamily
81	FxaC_6g16270	snap_masked-Fvb2-4-processed-gene-103.15-mRNA-1	0.760719	1.75967	0.430064	1.74969	0	0.163406	1.46352	2.67735	0	0.328509	0	0.586499	1.19452	0.502678	1.9865	0.14404	3.15494	0.351853	0.870378	0.691648	4.09899	0.138959	4.96432	0.0290636	0.000173537	1	up	none	none	none	none	none	none	#N/A
82	FxaC_6g19870	maker-Fvb2-4-snap-gene-127.29-mRNA-1	0.186995	0	0.845017	0.101389	0.46078	0.0413546	0.324938	0.0947067	0.139732	0.111943	0.383916	0.111572	-4.31146	0.189088	-3.02991	0.0744601	-3.23882	0.104349	-1.73911	0.563734	-0.381524	1	-1.92838	0.299388	1	0.00106511	down	none	none	none	none	none	none	#N/A
83	FxaC_6g22160	snap_masked-Fvb2-4-processed-gene-141.15-mRNA-1	1.1131	0.356188	0.372082	0	0.919825	0	0.844123	0	0.560538	0.0546681	0.841037	0.1737	-1.53474	0.479851	-4.47275	0.157062	-5.69874	0.0136983	-5.57955	0.0304588	-3.13635	0.141905	-2.02651	0.207087	1	2.76585e-06	down	none	none	none	none	none	none	#N/A
84	FxaC_6g22780	maker-Fvb2-4-augustus-gene-145.48-mRNA-1	0.44319	0.149219	0.514846	0.129092	0.685595	0.297757	0.496308	0.157827	0.486183	0.277884	0.532083	0.196423	-1.50286	0.215407	-1.99966	0.0665374	-1.16559	0.255485	-1.57887	0.173397	-0.812576	0.636013	-1.46166	0.0963939	1	9.46694e-05	down	none	none	none	none	none	none	UBA-like superfamily | Ubiquitin-associated domain | PUB domain | PUB-like domain superfamily
85	FxaC_6g31410	augustus_masked-Fvb2-4-processed-gene-193.9-mRNA-1	0.308168	0	0.0895015	0.0686066	0.39224	0.0559665	0.365511	0.185442	0.304937	0.0407277	1.04181	0.161445	-4.57045	0.160939	-0.490099	1	-2.59746	0.311262	-0.906204	1	-2.69421	0.347414	-2.51135	0.0799357	1	0.00347299	down	none	none	none	none	none	none	Zinc finger, CCHC-type | "Cold-shock protein, DNA-binding" | "Nucleic acid-binding, OB-fold" | Cold-shock conserved site | "Zinc finger, CCHC-type superfamily"
86	FxaC_6g32320	augustus_masked-Fvb2-4-processed-gene-198.10-mRNA-1	0.179154	0	0.791932	0.124175	0.22784	0.0453474	0.245691	0	0.650267	0.0296881	0.376338	0.0760978	-3.99743	0.280462	-2.63907	0.181507	-2.03022	0.541077	-4.46243	0.189812	-3.91718	0.0332527	-2.07726	0.325866	1	0.000110172	down	none	none	none	none	none	none	Zinc finger, RING-type | "Zinc finger, RING/FYVE/PHD-type"
87	FxaC_6g35390	maker-Fvb2-4-snap-gene-213.53-mRNA-1	0.568157	0.224206	1.12255	0.31442	1.81667	0.529259	0.475388	0.368895	0.774403	0.48422	0.583925	0.200056	-1.33229	0.288414	-1.79156	0.045307	-1.75841	0.019121	-0.378729	1	-0.664036	0.757084	-1.51232	0.100462	1	8.17467e-05	down	none	none	none	none	none	none	2Fe-2S ferredoxin-type iron-sulfur binding domain | Beta-grasp domain superfamily | 2Fe-2S ferredoxin-like superfamily
88	FxaC_6g37590	maker-Fvb2-4-snap-gene-224.69-mRNA-1	0.833177	0.195244	0.693614	0.0679524	0.263523	0.0576516	0.662122	0.131787	0.193286	0.229641	0.447979	0.196537	-2.06417	0.1015	-3.13584	0.0227093	-2.02219	0.27219	-2.21702	0.106716	0.186215	1	-1.1326	0.472808	1	0.000355058	down	none	none	none	none	none	none	#N/A
89	FxaC_6g37800	augustus_masked-Fvb2-4-processed-gene-225.2-mRNA-1	0.970816	0.110567	0.613737	0.563649	1.07508	0.110495	0.766277	0	0.205666	0	0	0	-2.91338	0.0991211	-0.0756127	1	-3.13372	0.0518642	-5.79339	0.0194612	-3.95457	0.197279	0	1	1	0.000274634	down	none	none	none	none	none	none	Polyketide cyclase/dehydrase | START-like domain superfamily
90	FxaC_6g38090	maker-Fvb2-4-augustus-gene-226.67-mRNA-1	0.50556	0.0288525	0.274681	0.0851174	0.10112	0	0.386835	0.0825386	0.205968	0.019565	0.33159	0.0403946	-3.93146	0.0271378	-1.55837	0.517266	-4.07605	0.183716	-2.07419	0.287959	-3.15323	0.131983	-2.7737	0.0608207	1	1.40883e-05	down	none	none	none	none	none	none	#N/A
91	FxaC_6g38490	augustus_masked-Fvb2-4-processed-gene-228.2-mRNA-1	1.9527	0.740541	0.178408	0.547029	0.255083	0.446245	0.892781	0	1.64249	0.0653928	1.35991	0.303122	-1.31415	0.549331	1.32307	0.776268	0.680529	1	-5.08358	0.0683727	-4.08851	0.011921	-1.91429	0.214613	1	0.00157726	down	none	none	none	none	none	none	Phytosulfokine
92	FxaC_6g38590	maker-Fvb2-4-augustus-gene-228.57-mRNA-1	0.740273	0	0.122047	0.0623696	0.818125	0	0.489432	0	0	0.0318365	0.373383	0.150543	-5.93991	0.0198822	-1.00709	1	-6.08367	0.0100685	-5.35363	0.0620355	1.86917	0.966205	-1.36067	0.654168	1	0.000147861	down	none	none	none	none	none	none	#N/A
93	FxaC_6g40680	augustus_masked-Fvb2-4-processed-gene-238.9-mRNA-1	1.4996	0.232432	0.822041	0	0.542175	0.081703	1.08577	0.260774	0.458535	0.158472	1.11851	0.496822	-2.52735	0.116893	-5.44094	0.0305514	-2.56322	0.252876	-1.95567	0.319098	-1.42885	0.736436	-1.1222	0.563583	1	0.000310546	down	none	none	none	none	none	none	Oleosin
94	FxaC_6g41030	augustus_masked-Fvb2-4-processed-gene-239.8-mRNA-1	0.51461	0	0.261861	0.113483	0.451286	0.0942892	0.869444	0.170893	0.41895	0.14777	0.503068	0.192126	-5.49254	0.0273579	-1.1253	0.855397	-2.14092	0.294394	-2.32735	0.182321	-1.35098	0.677392	-1.26922	0.550552	1	0.00106273	down	none	none	none	none	none	none	Zinc finger, RING-type | "Zinc finger, SWIM-type" | "Zinc finger, RING/FYVE/PHD-type" | E3 ubiquitin-protein ligase Zswim2
95	FxaC_6g43480	maker-Fvb2-4-augustus-gene-252.47-mRNA-1	0.643604	0.103395	0.522205	0.185489	0.25056	0.0392629	0.243502	0.111038	0.500677	0.186299	0.555805	0.168461	-2.57166	0.0154492	-1.45697	0.219537	-2.54859	0.069639	-1.1218	0.59002	-1.39378	0.203493	-1.6613	0.0574033	1	4.64092e-06	down	none	none	none	none	none	none	#N/A
96	FxaC_6g45900	augustus_masked-Fvb2-4-processed-gene-262.14-mRNA-1	4.11793	0.72094	3.82853	1.57157	0.589923	0.190891	2.10617	0.841489	2.45136	0.87025	0.987315	0.483025	-2.41996	0.0146873	-1.27783	0.244288	-1.42526	0.55978	-1.34917	0.337675	-1.449	0.183246	-0.942979	0.666749	1	0.000187714	down	none	none	none	none	none	none	#N/A
97	FxaC_6g45990	augustus_masked-Fvb2-4-processed-gene-263.1-mRNA-1	0.716381	0.226404	0.519196	0.252701	0.252029	0.0421969	0.356625	0.102196	0.228954	0.0628551	0.306103	0.181082	-1.60773	0.185745	-0.989603	0.56175	-2.37715	0.132869	-1.77596	0.257155	-1.82262	0.28252	-0.826886	0.729591	1	0.00129218	down	none	none	none	none	none	none	Zinc finger, Dof-type
98	FxaC_6g46460	maker-Fvb2-4-snap-gene-264.65-mRNA-1	1.69729	0	2.21262	0.809859	1.16608	0.139916	0.266886	0	0.0905589	0	1.05456	0.363792	-5.6694	0.0332765	-1.44828	0.553449	-2.85574	0.224474	-3.07177	0.579103	-1.95249	0.925645	-1.41406	0.622918	1	0.00306464	down	none	none	none	none	none	none	#N/A
99	FxaC_7g02940	maker-Fvb2-1-augustus-gene-17.32-mRNA-1	0.170799	0.0381777	0.144717	0.0463037	0.547458	0.180957	0.449487	0.103532	0.230929	0.177382	0.36965	0.122045	-2.04866	0.279903	-1.65925	0.446661	-1.58948	0.16236	-2.099	0.0952589	-0.372858	1	-1.5067	0.166568	1	0.00105721	down	none	none	none	none	none	none	Adenylyl-sulfate kinase | P-loop containing nucleoside triphosphate hydrolase
100	FxaC_7g03100	maker-Fvb2-1-snap-gene-18.58-mRNA-1	0.154861	0	0.41355	0.0304182	0.110559	0.0516143	0.21155	0.0330051	0.785213	0.372656	0.797128	0.603092	-4.5589	0.0858188	-3.39448	0.0353933	-0.95269	0.880717	-2.47327	0.260896	-1.06619	0.459539	-0.417389	1	1	0.000868383	down	none	none	none	none	none	none	#N/A
101	FxaC_7g04980	snap_masked-Fvb2-1-processed-gene-32.18-mRNA-1	0.324623	0.181013	0.281911	0.15702	0.325294	0.0601306	0.379654	0.0256339	0.620067	0.15061	0.460018	0.17996	-0.789654	0.821917	-0.829169	0.779736	-2.28328	0.0950242	-3.68428	0.0175396	-2.05205	0.0385952	-1.33429	0.233408	1	2.75784e-05	down	none	none	none	none	none	none	B3 DNA binding domain | DNA-binding pseudobarrel domain superfamily
102	FxaC_7g16230	snap_masked-Fvb2-1-processed-gene-109.29-mRNA-1	0.998436	0.373512	0.900917	0.311123	0.375933	0.106743	0.686539	0.204444	0.15452	0.0330117	0.0910802	0.0617693	-1.42034	0.0528755	-1.54496	0.0348717	-1.79447	0.042406	-1.76211	0.0259374	-2.02809	0.091789	-0.45094	1	1	7.75804e-07	down	none	none	none	none	none	none	Bile acid:sodium symporter/arsenical resistance protein Acr3 | Bile acid:sodium symporter | Sodium/solute symporter superfamily
103	FxaC_7g17360	maker-Fvb2-1-snap-gene-117.46-mRNA-1	0.122868	0	0.407673	0.231196	0.405978	0.11429	0.424587	0.0691211	0.285383	0.134371	0.860345	0.307975	-5.11574	0.0172484	-0.79508	0.587689	-1.7726	0.0635475	-2.58485	0.0127281	-1.09257	0.404937	-1.44998	0.0266033	1	3.25456e-07	down	none	none	none	none	none	none	F-box domain | Quinoprotein alcohol dehydrogenase-like superfamily | WD40/YVTN repeat-like-containing domain superfamily | "WD40 repeat, conserved site" | F-box-like domain superfamily
104	FxaC_7g22300	maker-Fvb2-1-augustus-gene-148.28-mRNA-1	0.764937	0.22165	0.39827	0.0518438	0.786207	0.113597	0.291969	0.264822	0.027373	0	0.232459	0.0513688	-1.78069	0.333916	-2.81164	0.20341	-2.63111	0.0938814	-0.116657	1	-1.95396	0.900318	-1.72295	0.489192	1	0.00846992	down	none	none	none	none	none	none	G-protein gamma-like domain
105	FxaC_7g25470	augustus_masked-Fvb2-1-processed-gene-165.0-mRNA-1	0.233911	0.0378935	1.64534	0.458069	0.877573	0.189687	0.748915	0.193565	0.343809	0.0463931	0.134106	0.0673485	-2.42091	0.285725	-1.85791	0.0756577	-2.11984	0.0659564	-1.89388	0.16788	-2.71064	0.0807428	-0.770477	1	1	5.21236e-05	down	none	none	none	none	none	none	#N/A
106	FxaC_7g28180	augustus_masked-Fvb2-1-processed-gene-180.5-mRNA-1	0.544232	0	1.30037	0.293162	0.680141	0.0906948	0.349658	0	0.817415	0.365431	1.08163	0.446799	-5.52327	0.0133365	-2.11648	0.0930582	-2.67837	0.0737148	-4.90041	0.0587523	-1.07601	0.595713	-1.20067	0.327735	1	3.53832e-06	down	none	none	none	none	none	none	Zinc finger, RING-type | "Zinc finger, RING/FYVE/PHD-type"
107	FxaC_7g28360	maker-Fvb2-1-snap-gene-181.39-mRNA-1	1.22999	0.0474564	0.845834	0	0.483417	0	0.12865	0	0.0323907	0	0.0481158	0	-4.32404	0.0220325	-6.14248	0.0154821	-5.37963	0.0382552	-3.56257	0.428646	-1.95248	0.925954	-2.27805	0.6673	1	1.60176e-05	down	none	none	none	none	none	none	#N/A
108	FxaC_7g43730	snap_masked-Fvb2-1-processed-gene-263.31-mRNA-1	0.510872	2.6842	1.18377	0.741976	1.56409	1.28775	0.713079	3.37551	0.153421	0.940324	0.750417	0.960031	2.43967	0.01072	-0.667103	0.813948	-0.285445	1	2.21294	0.0131228	2.48044	0.0461423	0.359557	1	0.000239787	1	up	none	none	none	none	none	none	#N/A
109	FxaC_8g05370	snap_masked-Fvb2-3-processed-gene-28.40-mRNA-1	1.24989	0.32174	0.308963	0.0537742	0.902102	0.187824	0.834554	0.487912	0.340712	0.277028	1.36361	0.407439	-1.94371	0.131191	-2.20778	0.352195	-2.16833	0.0985449	-0.755308	0.840383	-0.384315	1	-1.83406	0.0584087	1	0.000929929	down	none	none	none	none	none	none	#N/A
110	FxaC_8g07370	augustus_masked-Fvb2-3-processed-gene-38.4-mRNA-1	0.0560252	1.09433	0.367043	0.161427	0.25255	1.97986	0	0.344912	0.265092	0.498913	0	0.0833028	3.89318	0.0303319	-1.13941	0.852286	2.89982	0.0290787	4.53357	0.119504	0.846893	0.997939	2.46125	0.683297	0.000783471	1	up	none	none	none	none	none	none	Small auxin-up RNA
111	FxaC_8g08300	maker-Fvb2-3-augustus-gene-42.57-mRNA-1	0.936136	0.105404	1.15694	0.36573	0.888553	0.296484	1.06049	0.345545	0.809643	0.588954	0.579914	0.400686	-3.02156	0.0299961	-1.66733	0.197117	-1.54549	0.256156	-1.59848	0.257326	-0.470981	1	-0.60966	0.945046	1	0.00122652	down	none	none	none	none	none	none	Complex 1 LYR protein | LYR motif-containing protein 2
112	FxaC_8g11310	snap_masked-Fvb2-3-processed-gene-56.25-mRNA-1	1.38531	0.242411	1.35808	0.453597	0.754089	0.129078	0.821804	0.242294	1.00903	0.684182	0.719747	0.804343	-2.50661	0.0149635	-1.63568	0.118649	-2.4277	0.0433041	-1.67344	0.201315	-0.605087	0.895118	0.126489	1	1	0.000164143	down	none	none	none	none	none	none	Protein MIZU-KUSSEI 1-like, plant
113	FxaC_8g13340	augustus_masked-Fvb2-3-processed-gene-65.21-mRNA-1	1.24545	0.125614	0.275089	0	0.341845	0	1.42528	0.211397	0.274161	0.131086	0.880555	0.543525	-3.10077	0.0548328	-4.22988	0.190643	-4.52352	0.0953484	-2.655	0.0875118	-1.02008	0.995569	-0.68842	0.92288	1	0.000271441	down	none	none	none	none	none	none	Uncharacterised conserved protein UCP031279
114	FxaC_8g16130	maker-Fvb2-3-augustus-gene-80.31-mRNA-1	0.476283	0.0820798	0.641195	0.0857006	0.338402	0.0727093	0.324942	0	0.198703	0.0533493	0.301263	0.0678114	-2.41391	0.2547	-2.69024	0.148456	-2.03478	0.37597	-5.08415	0.0787635	-1.74729	0.667664	-2.0543	0.312806	1	0.000490941	down	none	none	none	none	none	none	Domain of unknown function DUF4050
115	FxaC_8g16250	maker-Fvb2-3-augustus-gene-81.59-mRNA-1	1.22753	0.430152	0.744702	0.270581	0.989294	0.193499	1.32027	0.741904	0.106355	0	0.551374	0.107709	-1.44803	0.300211	-1.373	0.425174	-2.31981	0.0687821	-0.807299	0.738841	-3.27925	0.344557	-2.02958	0.127928	1	0.000580351	down	none	none	none	none	none	none	#N/A
116	FxaC_8g16310	maker-Fvb2-3-augustus-gene-81.52-mRNA-1	0.609688	0.211087	0.24986	0.237581	0.483501	0	0.459453	0.140133	0.235843	0	0.153623	0.0171229	-1.48517	0.532131	-0.0850615	1	-5.60379	0.0200347	-1.64523	0.542554	-4.59321	0.0803275	-2.37714	0.404143	1	0.000669591	down	none	none	none	none	none	none	Mitochondrial import inner membrane translocase subunit TIM22
117	FxaC_8g17290	maker-Fvb2-3-augustus-gene-86.40-mRNA-1	0.148597	0.0212714	0.401058	0.0748419	0.274657	0.0850304	0.39855	0.0743256	0.427437	0.231065	0.229474	0.137436	-2.43433	0.298925	-2.33129	0.105586	-1.63986	0.320135	-2.35592	0.114704	-0.868032	0.759074	-0.612315	0.978993	1	0.00189227	down	none	none	none	none	none	none	Ubiquitin-like domain superfamily | "UBL3-like, ubiquitin domain" | UBL3-like
118	FxaC_8g17480	maker-Fvb2-3-augustus-gene-87.40-mRNA-1	1.08302	0.445774	1.99318	0.630987	1.89511	0.81055	0.385908	0.201923	1.17289	0.986301	0.404011	0.0773697	-1.24017	0.121913	-1.63408	0.0110478	-1.22393	0.0588735	-0.88397	0.60207	-0.255405	1	-2.16852	0.0152835	1	4.81761e-06	down	none	none	none	none	none	none	Protein Networked (NET), actin-binding (NAB) domain
119	FxaC_8g17880	snap_masked-Fvb2-3-processed-gene-89.22-mRNA-1	0.379404	0.22427	0.581008	0.151361	0.778399	0.0959426	0.525797	0.171422	0.201994	0.0620304	0.363686	0.186986	-0.73453	0.895587	-1.90847	0.204661	-2.98851	0.018756	-1.54284	0.376802	-1.59183	0.562161	-0.993628	0.657672	1	0.00124875	down	none	none	none	none	none	none	NADP-dependent oxidoreductase domain | NADP-dependent oxidoreductase domain superfamily
120	FxaC_8g19230	augustus_masked-Fvb2-3-processed-gene-96.9-mRNA-1	0.227546	0	0.338613	0	0.241951	0.0575964	0.392097	0	0.635545	0.13388	0.410244	0	-3.99608	0.31485	-4.5066	0.203935	-1.78485	0.697478	-4.71858	0.172224	-2.19289	0.381933	-4.79065	0.0444709	1	0.000271698	down	none	none	none	none	none	none	#N/A
121	FxaC_8g19470	augustus_masked-Fvb2-3-processed-gene-97.2-mRNA-1	0.361207	0	0.543899	0.0599614	0.305959	0.101744	0.408762	0.123206	0.199255	0.0688584	0.539604	0	-4.77722	0.135939	-2.84687	0.257483	-1.41977	0.752218	-1.61125	0.694349	-1.30617	0.982459	-5.31636	0.012528	1	0.000667033	down	none	none	none	none	none	none	Bifunctional inhibitor/plant lipid transfer protein/seed storage helical domain | Bifunctional inhibitor/plant lipid transfer protein/seed storage helical domain superfamily
122	FxaC_8g22150	augustus_masked-Fvb2-3-processed-gene-112.15-mRNA-1	0.512304	0	0.679161	0.0766554	0.9366	0.22395	0.119279	0.470777	0.296698	0.409371	0.404518	0	-5.12963	0.0635157	-3.025	0.158153	-1.93485	0.289644	1.94437	0.481479	0.401513	1	-4.79893	0.0265537	1	0.00223188	down	none	none	none	none	none	none	Pyridoxal phosphate-dependent decarboxylase | Aromatic-L-amino-acid decarboxylase | "Pyridoxal phosphate-dependent transferase, major domain" | Pyridoxal phosphate-dependent transferase
123	FxaC_8g24210	maker-Fvb2-3-augustus-gene-125.37-mRNA-1	0.287693	0.0276992	0.243064	0.172234	0.420806	0.146761	0.24829	0.0295549	0.964927	0.752556	1.37635	0.589194	-3.17006	0.0415102	-0.476283	1	-1.48101	0.209317	-2.89549	0.0821979	-0.366154	1	-1.21232	0.0793889	1	0.000222106	down	none	none	none	none	none	none	Ribosome maturation factor RimP | "Ribosome maturation factor RimP, N-terminal" | "RimP, N-terminal domain superfamily"
124	FxaC_8g33040	maker-Fvb2-3-augustus-gene-186.26-mRNA-1	0.477581	0.0782273	0.48084	0.311068	0.28846	0.0217549	0.262439	0.0775529	0	0	0.521761	0.0932642	-2.59983	0.0783415	-0.642577	0.897187	-3.3826	0.0483899	-1.70391	0.412308	0	1	-2.31884	0.0332954	1	0.000551958	down	none	none	none	none	none	none	B3 DNA binding domain | DNA-binding pseudobarrel domain superfamily
125	FxaC_8g34310	maker-Fvb2-3-snap-gene-198.37-mRNA-1	0.0316421	0.286755	0.398108	0.163317	0.334569	0.411215	0.0901957	0.342494	0.125103	0.681481	0	0.116976	2.82755	0.205905	-1.24396	0.635144	0.287176	1	1.78678	0.430215	2.31787	0.0994352	3.95644	0.189562	0.00904549	1	up	none	none	none	none	none	none	#N/A
126	FxaC_8g34870	maker-Fvb2-3-augustus-gene-202.14-mRNA-1	0.0630747	1.14698	0.780381	3.7075	0.109313	0	0.239725	2.40205	0	0.0434508	0.272813	0.0600248	3.76102	0.0284327	2.22706	0.0483944	-2.87897	0.485412	3.15391	0.0138086	1.86421	0.922195	-1.64043	0.605077	0.00067402	1	up	none	none	none	none	none	none	#N/A
127	FxaC_8g35090	maker-Fvb2-3-snap-gene-203.26-mRNA-1	0	0.316848	0.400753	4.9543	0.271258	0	0	0.744857	0	0.209075	0	0.486419	3.20592	0.519615	3.42308	0.051618	-2.90513	0.568625	4.25849	0.237048	2.65489	0.735084	3.63569	0.36452	0.00898762	1	up	none	none	none	none	none	none	#N/A
128	FxaC_8g35840	maker-Fvb2-3-snap-gene-207.34-mRNA-1	0	1.02679	0	0.597389	0	0.489834	0.0721313	0.4238	0	0	0	0.0541798	5.82432	0.0412453	5.07983	0.0956795	4.81282	0.105195	2.34414	0.553004	0	1	1.71717	0.97767	0.00249425	1	up	none	none	none	none	none	none	#N/A
129	FxaC_8g39600	augustus_masked-Fvb2-3-processed-gene-234.6-mRNA-1	1.88186	0.591024	0.992316	0.495853	0.505813	0.107959	0.974161	0.255489	0.547098	0.22193	0.376233	0.191738	-1.65396	0.0174606	-1.01266	0.270646	-2.14112	0.025279	-1.90826	0.0205249	-1.3439	0.140287	-1.03639	0.350853	1	3.80432e-07	down	none	none	none	none	none	none	Leucine-rich repeat | "Leucine-rich repeat-containing N-terminal, plant-type" | Leucine-rich repeat domain superfamily
130	FxaC_9g02330	maker-Fvb3-4-snap-gene-13.32-mRNA-1	0.284344	0.838034	0.060053	0.552343	0.139097	0.87744	0.281604	0.625087	0.527328	0.803051	0.0574498	0.884712	1.48998	0.4504	3.03662	0.121854	2.49443	0.0965087	1.11413	0.730583	0.596767	1	3.64209	0.0175264	0.000291732	1	up	none	none	none	none	none	none	Pentatricopeptide repeat | Tetratricopeptide-like helical domain superfamily
131	FxaC_9g03160	maker-Fvb3-4-augustus-gene-18.34-mRNA-1	0.341876	0.0517216	0.829392	0.322485	0.426397	0.0689174	0.60081	0.111631	0.441113	0.123812	0.501396	0.312745	-2.56995	0.0262473	-1.32973	0.131368	-2.57038	0.0100892	-2.32783	0.0136174	-1.76632	0.0450043	-0.708493	0.563135	1	4.26603e-08	down	none	none	none	none	none	none	Cyclin, C-terminal domain | "Cyclin, N-terminal" | Cyclin-like superfamily | Cyclin
132	FxaC_9g03400	maker-Fvb3-4-snap-gene-19.67-mRNA-1	0.177953	0.131296	0.551647	0.136671	0.397541	0.104676	0.145966	0.152553	0.368023	0.16666	0.481709	0.146601	-0.433025	1	-2.02772	0.0177835	-1.8584	0.0362187	0.0629404	1	-1.17862	0.22312	-1.74946	0.0130832	1	2.63102e-05	down	none	none	none	none	none	none	#N/A
133	FxaC_9g06990	snap_masked-Fvb3-4-processed-gene-36.22-mRNA-1	0.223383	1.33344	0.506438	0.934777	0.719889	3.61968	0.0917193	1.5174	1.33227	1.05203	0.515726	0.879304	2.54069	0.138672	0.841822	0.876685	2.31083	0.0408634	3.59533	0.0365004	-0.312312	1	0.733233	0.948253	0.00213758	1	up	none	none	none	none	none	none	#N/A
134	FxaC_9g07040	maker-Fvb3-4-snap-gene-36.56-mRNA-1	0.376093	0.0718985	0.277996	0.169813	0.219624	0.045887	0.376945	0.102049	0.947131	0.500845	1.52692	0.775544	-2.27618	0.0643159	-0.712017	0.81137	-2.14699	0.138063	-1.80706	0.151768	-0.925604	0.340283	-0.96633	0.164557	1	0.000135906	down	none	none	none	none	none	none	BTB/POZ domain | SKP1/BTB/POZ domain superfamily
135	FxaC_9g08680	augustus_masked-Fvb3-4-processed-gene-44.0-mRNA-1	1.72144	0	0	0.128396	0.8255	0.121666	0.822268	0	0.314987	0.177077	0.446436	0.0667704	-5.91216	0.0307786	2.49892	0.693631	-2.57087	0.359586	-4.88142	0.145329	-0.934338	1	-2.34428	0.476153	1	0.00587082	down	none	none	none	none	none	none	#N/A
136	FxaC_9g09850	maker-Fvb3-4-snap-gene-50.65-mRNA-1	1.2558	4.4213	0.902969	1.19591	0.2089	0.37251	0.992231	5.30067	0	0.467762	0.476323	0.392698	1.76854	0.157214	0.380136	1	0.779325	1	2.36364	0.0386209	4.06445	0.143746	-0.230119	1	0.00694849	1	up	none	none	none	none	none	none	#N/A
137	FxaC_9g10220	augustus_masked-Fvb3-4-processed-gene-52.10-mRNA-1	0	0.726046	0	0.362248	0.0818661	0.270859	0.122292	0.655987	0	0.0366917	0.0921266	0.0842043	5.9137	0.023963	4.905	0.0967465	1.67575	0.642598	2.2391	0.341909	1.88684	0.980527	-0.17818	1	0.00419773	1	up	none	none	none	none	none	none	#N/A
138	FxaC_9g11190	maker-Fvb3-4-augustus-gene-57.42-mRNA-1	2.61698	0.910124	0.864655	0.662714	0.42612	0.157254	1.83133	0.824534	0.660264	0.26861	0.396268	0.707002	-1.5238	0.0282489	-0.385673	0.975821	-1.41922	0.245469	-1.1405	0.165864	-1.34068	0.167802	0.83199	0.460422	1	0.00125321	down	none	none	none	none	none	none	Universal stress protein A | UspA | Rossmann-like alpha/beta/alpha sandwich fold
139	FxaC_9g12020	maker-Fvb3-4-snap-gene-62.40-mRNA-1	0.373914	0.452487	1.29326	0.49476	0.971822	0.454026	1.05448	0.337509	1.32486	0.55973	0.999671	0.698775	0.258795	1	-1.34157	0.127815	-1.09304	0.260236	-1.63396	0.0800159	-1.21271	0.122554	-0.478296	0.807113	1	0.00155167	down	none	none	none	none	none	none	Zinc finger C2H2 superfamily
140	FxaC_9g14820	snap_masked-Fvb3-4-processed-gene-76.30-mRNA-1	1.1325	0.224248	1.59665	0.193258	2.77988	1.8304	0.555636	0.451302	0.507959	0.106687	0.446317	0.0432597	-2.1488	0.181207	-3.00825	0.034733	-0.585271	0.859504	-0.339076	1	-2.10184	0.338421	-2.91418	0.121999	1	0.000731435	down	none	none	none	none	none	none	#N/A
141	FxaC_9g22000	maker-Fvb3-4-augustus-gene-121.26-mRNA-1	0.662108	0.0981927	0.890087	0.19832	0.281219	0.085114	0.355999	0.0698473	0.201082	0.0443899	0.316055	0.0537833	-2.71561	0.0614267	-2.07829	0.112232	-1.62969	0.418444	-2.28062	0.231656	-2.10183	0.367774	-2.20157	0.133734	1	7.22811e-05	down	none	none	none	none	none	none	Myc-type, basic helix-loop-helix (bHLH) domain | Basic helix-loop-helix leucine zipper transcription factor | Helix-loop-helix DNA-binding domain superfamily
142	FxaC_9g29210	maker-Fvb3-4-augustus-gene-163.38-mRNA-1	1.02949	0.111461	0.510687	0.183971	1.83772	0.264155	0.583007	0.345269	0.116088	0.112572	0.256548	0.0302605	-3.08027	0.0480975	-1.41225	0.560289	-2.76326	0.0239863	-0.698028	0.991524	-0.0975102	1	-2.65736	0.225871	1	0.00095975	down	none	none	none	none	none	none	Ubiquitin domain | Rad60/SUMO-like domain | Ubiquitin-like domain superfamily
143	FxaC_9g29640	maker-Fvb3-4-augustus-gene-165.37-mRNA-1	0.596952	0	0.384199	0	0.244912	0.0535565	0.40085	0.0548064	1.24525	0.12981	0.684629	0.200567	-5.55005	0.0241469	-4.91961	0.0804366	-2.02521	0.494221	-2.50451	0.329745	-3.07682	0.0160974	-1.73165	0.259553	1	3.47563e-06	down	none	none	none	none	none	none	B-cell receptor-associated protein 29/31 | "BAP29/BAP31, transmembrane domain"
144	FxaC_9g29860	snap_masked-Fvb3-4-processed-gene-166.29-mRNA-1	1.15859	3.30404	0.279692	3.09663	0	1.13274	0.424202	2.72723	0.616997	4.4129	0.315732	2.75247	1.5174	0.319686	3.16879	0.0261097	4.81819	0.030371	2.51182	0.0865449	2.76473	0.0108077	2.98097	0.0216513	1.9773e-08	1	up	none	none	none	none	none	none	#N/A
145	FxaC_9g30120	snap_masked-Fvb3-4-processed-gene-168.13-mRNA-1	0.927139	0.161619	0.816849	0.0843743	0.176852	0.0799522	1.12715	0	0.346888	0.16323	0.611138	0.295376	-2.4039	0.268492	-2.94991	0.190658	-1.08389	0.99255	-5.89014	0.0211863	-1.03306	1	-0.866618	0.921214	1	0.00294455	down	none	none	none	none	none	none	#N/A
146	FxaC_9g34090	maker-Fvb3-4-snap-gene-189.43-mRNA-1	0.426038	0.216724	0.416755	0.0990613	0.114988	0.0132915	0.525368	0.096571	0.0630387	0.0108031	0.266274	0	-0.947943	0.5698	-2.01159	0.0867035	-2.7547	0.135342	-2.39999	0.0315537	-2.32337	0.382375	-6.22078	2.25783e-05	1	1.13382e-08	down	none	none	none	none	none	none	Protein kinase domain | Gnk2-homologous domain | "Serine/threonine-protein kinase, active site" | Protein kinase-like domain superfamily | "Protein kinase, ATP binding site" | Gnk2-homologous domain superfamily
147	FxaC_9g38290	snap_masked-Fvb3-4-processed-gene-211.38-mRNA-1	1.07008	0.0956254	0.64277	0	0.929796	0.0902862	0.999339	0	0.689279	0.0733833	0.0910217	0.122483	-3.14721	0.184813	-4.74645	0.143823	-3.00776	0.192916	-5.37924	0.065511	-3.00356	0.23471	0.575405	1	1	0.000521653	down	none	none	none	none	none	none	#N/A
148	FxaC_9g42320	augustus_masked-Fvb3-4-processed-gene-231.3-mRNA-1	1.32481	0	1.24091	0	0.363844	0.254791	1.121	0.0970723	0.590378	0.13806	0.349108	0.554309	-5.87004	0.0168514	-5.78635	0.0222093	-0.431697	1	-3.17617	0.144027	-2.06857	0.46287	0.616167	1	1	0.000335239	down	none	none	none	none	none	none	CLAVATA3/ESR (CLE)-related protein 41/42/44
149	FxaC_9g42840	augustus_masked-Fvb3-4-processed-gene-233.7-mRNA-1	3.16801	0.857898	2.9146	0.714399	0.0380215	0	1.28559	1.1171	0.213514	0	0.130089	0.118506	-1.87812	0.0207181	-2.04108	0.0125771	-2.07535	0.681537	-0.179574	1	-4.22039	0.0630182	-0.322364	1	1	8.62048e-05	down	none	none	none	none	none	none	VQ | VQ motif-containing protein 15/22
150	FxaC_9g43200	augustus_masked-Fvb3-4-processed-gene-235.6-mRNA-1	2.97106	0.598606	1.20242	0	1.52528	0.421006	2.32297	1.13536	1.11787	1.52103	0.943806	0.526002	-2.30672	0.0646677	-5.47459	0.0171025	-1.75609	0.251137	-1.02769	0.608246	0.443606	1	-0.900308	0.76975	1	0.00148131	down	none	none	none	none	none	none	#N/A
151	FxaC_9g44580	snap_masked-Fvb3-4-processed-gene-243.15-mRNA-1	0.388355	0	0.839653	0.0908696	0.820422	0.148256	0.359588	0	0.314776	0.0869016	0.894883	0.302451	-4.54089	0.156645	-3.05907	0.16797	-2.38023	0.252732	-4.46304	0.186378	-1.56308	0.798153	-1.59934	0.401452	1	0.000828942	down	none	none	none	none	none	none	#N/A
152	FxaC_9g46700	augustus_masked-Fvb3-4-processed-gene-252.13-mRNA-1	1.40776	0.208305	0.515883	0.295187	1.23121	0.476978	1.12138	0.296346	1.65024	0.286355	0.596587	0.507533	-2.74037	0.0354208	-0.765275	0.900415	-1.32555	0.344278	-1.93131	0.185671	-2.44176	0.0164991	-0.17418	1	1	0.000141066	down	none	none	none	none	none	none	Zinc finger, Dof-type
153	FxaC_9g51480	maker-Fvb3-4-snap-gene-274.54-mRNA-1	0.441001	0.0502259	0.744655	0	0.15621	0	0.567711	0	0	0	0.404275	0	-2.78121	0.313186	-5.91151	0.029938	-3.76478	0.310952	-5.49528	0.0614394	0	1	-5.00462	0.0275758	1	6.59099e-05	down	none	none	none	none	none	none	#N/A
154	FxaC_10g00470	maker-Fvb3-2-augustus-gene-2.58-mRNA-1	0.524312	0.104521	0.548077	0.246743	0.438371	0.139971	0.930128	0.386763	0.151978	0.286165	0.551924	0.183745	-2.30132	0.0558993	-1.09637	0.436326	-1.60005	0.192608	-1.273	0.259651	0.860913	0.792049	-1.69762	0.0704248	1	0.000781296	down	none	none	none	none	none	none	SWEET sugar transporter
155	FxaC_10g01580	maker-Fvb3-2-augustus-gene-7.38-mRNA-1	0.705538	0.150435	0.712492	0.165183	0.346891	0.196599	0.658392	0.1311	0.191149	0.270437	0.364388	0.213824	-2.18824	0.0801524	-2.03864	0.101568	-0.838286	0.760904	-2.28834	0.079439	0.497623	1	-0.654969	0.882741	1	0.00386525	down	none	none	none	none	none	none	Tify domain | "CO/COL/TOC1, conserved site" | TIFY/JAZ family
156	FxaC_10g02250	maker-Fvb3-2-snap-gene-11.48-mRNA-1	0.204245	0	1.07321	0.429925	2.30962	0.704209	0.202494	0.0263727	0.0885372	0.0151061	0.480012	0.130221	-5.11549	0.0179025	-1.29307	0.167827	-1.70506	0.0185314	-2.62097	0.155919	-2.08063	0.464588	-1.68935	0.0668912	1	9.02327e-07	down	none	none	none	none	none	none	#N/A
157	FxaC_10g04520	maker-Fvb3-2-augustus-gene-22.50-mRNA-1	0.712422	0.280515	1.20418	0.439003	1.63706	0.522261	0.92237	0.312983	1.83416	1.42399	1.42775	1.25239	-1.26569	0.355056	-1.42943	0.15852	-1.61622	0.0493657	-1.53878	0.17904	-0.369828	1	-0.162215	1	1	0.00205589	down	none	none	none	none	none	none	Nuclear transport factor 2 | "Nuclear transport factor 2, eukaryote" | NTF2-like domain superfamily
158	FxaC_10g05100	maker-Fvb3-2-augustus-gene-25.47-mRNA-1	0.354918	0.0676095	0.330558	0	0.271267	0	0.943031	0.0725244	0.181741	0.143292	0.278341	0.177197	-2.28685	0.254381	-5.37029	0.0348326	-5.14572	0.0326495	-3.5619	0.0166252	-0.306894	1	-0.714909	0.973155	1	3.92983e-05	down	none	none	none	none	none	none	Myb domain, plants | Homeobox-like domain superfamily | Myb domain
159	FxaC_10g08470	augustus_masked-Fvb3-2-processed-gene-40.6-mRNA-1	1.74399	0.293853	1.53036	1.4881	0.339602	0.0433843	0.821761	0.25973	0.260558	0.27318	0.582116	0.331814	-2.52212	0.0181116	-0.0382927	1	-2.61015	0.167441	-1.5984	0.286229	0.0502955	1	-0.86171	0.694139	1	0.00763542	down	none	none	none	none	none	none	Protein of unknown function DUF1685
160	FxaC_10g09140	snap_masked-Fvb3-2-processed-gene-43.27-mRNA-1	2.65985	2.85173	1.64732	0	2.01454	0.233133	2.34862	1.60032	0.243225	0	0	0	0.0928992	1	-5.80549	0.0109069	-2.95826	0.0487821	-0.551214	1	-3.26317	0.374965	0	1	1	0.00541221	down	none	none	none	none	none	none	#N/A
161	FxaC_10g09220	maker-Fvb3-2-snap-gene-43.69-mRNA-1	1.70556	1.38061	1.10143	0.459875	2.92771	1.15065	2.08383	1.06497	2.0678	1.52252	0.208973	0.0361856	-0.313489	1	-1.20717	0.167827	-1.34292	0.0255694	-0.956151	0.219483	-0.428115	0.850112	-2.16371	0.148952	1	0.00037634	down	none	none	none	none	none	none	#N/A
162	FxaC_10g09810	maker-Fvb3-2-augustus-gene-46.28-mRNA-1	0.60425	0.234738	0.179654	0.214569	0.804944	0.324292	1.04326	0.257815	0.345892	0.115854	0.480093	0.0448519	-1.31158	0.564735	0.325006	1	-1.31341	0.458764	-1.99433	0.187938	-1.48241	0.591656	-3.02091	0.0437716	1	0.00597998	down	none	none	none	none	none	none	Toll/interleukin-1 receptor homology (TIR) domain | Toll/interleukin-1 receptor homology (TIR) domain superfamily
163	FxaC_10g21310	snap_masked-Fvb3-2-processed-gene-116.14-mRNA-1	0.628705	0.152027	0.732032	0.214449	0.809951	0.206819	0.614323	0.18003	0.288589	0.212627	0.314457	0.118347	-2.01105	0.0297987	-1.7579	0.0457347	-1.9984	0.0139073	-1.72573	0.0700681	-0.413347	1	-1.28588	0.207132	1	1.58602e-06	down	none	none	none	none	none	none	Nuclease associated modular domain 3
164	FxaC_10g24140	augustus_masked-Fvb3-2-processed-gene-135.4-mRNA-1	0.685998	0.0992001	2.9542	0.63394	0.439814	0.0936614	0.460866	0.160578	0.181561	0.0687225	0.14221	0	-2.56207	0.134687	-2.1772	0.0453698	-2.03989	0.289791	-1.388	0.60551	-1.28745	0.899273	-3.64034	0.156759	1	0.000403674	down	none	none	none	none	none	none	#N/A
165	FxaC_10g24500	augustus_masked-Fvb3-2-processed-gene-137.6-mRNA-1	1.93137	0.129444	2.04642	0.576215	1.67139	0.36665	1.49418	0.419068	1.0864	0.184751	1.03388	0.34863	-3.5523	0.0552936	-1.69393	0.366459	-2.04363	0.250993	-1.72456	0.442857	-2.38966	0.254844	-1.65741	0.427725	1	0.000457336	down	none	none	none	none	none	none	Ankyrin repeat-containing domain | Ankyrin repeat-containing domain superfamily
166	FxaC_10g41960	snap_masked-Fvb3-2-processed-gene-261.18-mRNA-1	1.58273	0.547613	0.332874	0.144258	0.536465	0.226481	1.11441	0.0724123	1.08987	0.199298	0.995478	0.164426	-1.47777	0.309893	-1.12498	0.812485	-1.13766	0.662641	-3.74613	0.0222999	-2.35399	0.063361	-2.46756	0.037497	1	2.35682e-05	down	none	none	none	none	none	none	#N/A
167	FxaC_10g42450	maker-Fvb3-2-snap-gene-264.68-mRNA-1	1.42765	0.145403	2.17611	1.10163	1.78724	0.137285	3.07397	0.840548	0.744884	0.678622	3.14745	0.644059	-2.92834	0.152244	-0.995937	0.706076	-3.32916	0.0566071	-1.84116	0.241207	-0.119833	1	-2.3371	0.0382928	1	0.000330081	down	none	none	none	none	none	none	#N/A
168	FxaC_10g42480	maker-Fvb3-2-snap-gene-264.67-mRNA-1	0.424876	1.02586	0.386723	1.79184	0.946276	0.744389	0.778936	1.31728	0.224881	0.899501	0.181821	0.799094	1.2737	0.451163	2.13574	0.0587608	-0.351412	1	0.705108	0.837127	1.89561	0.172655	2.09741	0.118257	0.00261329	1	up	none	none	none	none	none	none	Thioesterase domain | HotDog domain superfamily | Acyl-coenzyme A thioesterase 13
169	FxaC_10g42890	snap_masked-Fvb3-2-processed-gene-267.39-mRNA-1	3.04881	0.975743	1.306	0.858745	1.94208	0.282303	5.90287	1.14851	2.39964	1.15304	4.53301	1.59071	-1.62484	0.228536	-0.494523	1	-2.57064	0.0728474	-2.28111	0.0290894	-1.0728	0.557005	-1.4896	0.101848	1	8.73631e-05	down	none	none	none	none	none	none	#N/A
170	FxaC_10g44150	maker-Fvb3-2-snap-gene-274.24-mRNA-1	0	0.501206	0.122165	1.08885	0	0.643329	0.206849	0.423868	0.439482	0.616312	0.782043	0.365991	5.08677	0.0478247	3.09952	0.0553305	5.43804	0.0128004	0.888363	0.949206	0.45988	1	-0.965429	0.719288	0.000713841	1	up	none	none	none	none	none	none	Nucleic acid-binding, OB-fold
171	FxaC_10g44780	maker-Fvb3-2-snap-gene-278.59-mRNA-1	1.01822	4.46953	1.64404	5.63673	0.985611	2.63248	1.12662	2.00133	1.36755	1.98039	0.867895	2.41492	2.10299	0.0845746	1.70212	0.130321	1.36796	0.366712	0.801703	0.861078	0.548346	1	1.50916	0.27678	0.00280392	1	up	none	none	none	none	none	none	#N/A
172	FxaC_10g45220	augustus_masked-Fvb3-2-processed-gene-280.5-mRNA-1	0.738827	0	0.451566	0.074762	0.538184	0	0.431803	0.379731	0.401601	0.103108	0.526397	0.339484	-5.44545	0.0447632	-2.24471	0.458081	-5.03253	0.0620356	-0.174743	1	-1.91699	0.580994	-0.530658	1	1	0.00334451	down	none	none	none	none	none	none	Protein of unknown function DUF4228, plant
173	FxaC_10g45880	augustus_masked-Fvb3-2-processed-gene-284.4-mRNA-1	0.0958281	1.35296	0.326434	2.68099	0	0.358771	0.0928299	0.943831	0.346845	0.127884	0.645753	0.0394076	3.6107	0.072887	2.91229	0.0569147	4.04756	0.176834	3.14276	0.166134	-1.29614	0.959767	-3.1653	0.122955	0.00373888	1	up	none	none	none	none	none	none	Plant lipid transfer protein/Par allergen | Bifunctional inhibitor/plant lipid transfer protein/seed storage helical domain superfamily
174	FxaC_10g47360	maker-Fvb3-2-snap-gene-291.81-mRNA-1	0.0536579	0.28091	0.306725	1.15082	0.725884	0.471486	0.111127	0.546963	0.4279	0.515323	0.116387	0.488173	2.17241	0.218459	1.89205	0.058038	-0.594086	0.84352	2.22866	0.0874446	0.295568	1	1.96239	0.101265	0.00138091	1	up	none	none	none	none	none	none	WD40 repeat | WD40/YVTN repeat-like-containing domain superfamily | WD40-repeat-containing domain | G-protein beta WD-40 repeat | "Anaphase-promoting complex subunit 4, WD40 domain" | WD40-repeat-containing domain superfamily | TREX component Tex1/THOC3
175	FxaC_11g01070	snap_masked-Fvb3-3-processed-gene-5.18-mRNA-1	0.555642	0.0996407	0.567777	0.097983	0.559202	0.16626	0.302214	0.244303	0.36125	0.126371	0.432673	0.303369	-2.47167	0.0819948	-2.36717	0.0910827	-1.66804	0.218628	-0.325694	1	-1.53637	0.371646	-0.479968	1	1	0.00193505	down	none	none	none	none	none	none	S1/P1 nuclease | Phospholipase C/P1 nuclease domain superfamily
176	FxaC_11g08100	snap_masked-Fvb3-3-processed-gene-38.33-mRNA-1	5.55998	2.34559	4.28354	1.40339	6.6065	2.38098	3.49008	1.74449	0.129533	0.246014	0.74355	0.135574	-1.24557	0.102208	-1.60279	0.0364578	-1.44644	0.0314962	-1.00027	0.30272	0.785306	1	-2.24027	0.0727615	1	3.63017e-05	down	none	none	none	none	none	none	#N/A
177	FxaC_11g08950	snap_masked-Fvb3-3-processed-gene-42.14-mRNA-1	1.70821	0.734632	0.879766	0.121254	0.879129	0.227768	0.683353	0.315214	0.237543	0.290807	0.0677445	0.0459788	-1.20688	0.28401	-2.7174	0.0249174	-1.86739	0.090862	-1.11177	0.510038	0.286294	1	-0.667492	1	1	0.00405692	down	none	none	none	none	none	none	ALOG domain | ALOG family
178	FxaC_11g11610	maker-Fvb3-3-snap-gene-56.56-mRNA-1	0.0952428	1.41351	0	0.411639	0.082531	2.54581	0.106754	2.04264	0	0.0700402	0	0	3.46746	0.116134	3.94996	0.262914	4.50911	0.0122692	4.0379	0.0425878	1.86912	0.972262	0	1	0.000212702	1	up	none	none	none	none	none	none	#N/A
179	FxaC_11g12070	augustus_masked-Fvb3-3-processed-gene-58.5-mRNA-1	0	1.1376	0	0.712442	0	0.324444	0	1.53356	0	1.03903	0	1.2227	4.91368	0.114293	4.29122	0.204251	3.16162	0.451512	5.34603	0.0605621	4.78475	0.0970737	4.98993	0.0751836	1.15846e-05	1	up	none	none	none	none	none	none	#N/A
180	FxaC_11g12290	snap_masked-Fvb3-3-processed-gene-59.23-mRNA-1	1.92356	0.583139	1.67498	0.171516	1.24839	0	2.2509	0.320424	0	0	0.127826	0	-1.72526	0.459047	-3.14667	0.150565	-5.26916	0.0426799	-2.76166	0.166483	0	1	-2.27229	0.662792	1	0.00285021	down	none	none	none	none	none	none	#N/A
181	FxaC_11g14010	augustus_masked-Fvb3-3-processed-gene-69.10-mRNA-1	0.759205	0.0979509	0.563923	0.306816	0.568411	0.0484559	0.398797	0.166454	0.367761	0.206491	0.589075	0.146753	-2.81273	0.0988346	-0.772457	0.890586	-3.32144	0.0677215	-1.30758	0.68904	-0.758118	1	-1.87187	0.207917	1	0.00237501	down	none	none	none	none	none	none	F-box associated interaction domain
182	FxaC_11g14940	augustus_masked-Fvb3-3-processed-gene-75.8-mRNA-1	0.744259	0.0896436	0.0667922	0	0.517619	0	0.41734	0	0.172885	0	0.313253	0.0338199	-2.87366	0.331252	-2.18807	0.84149	-4.73677	0.144381	-4.47454	0.250193	-3.27019	0.517716	-2.39835	0.489736	1	0.00414368	down	none	none	none	none	none	none	Small auxin-up RNA
183	FxaC_11g18610	maker-Fvb3-3-augustus-gene-97.41-mRNA-1	0.45301	0.173224	0.224709	0.0854602	0.273944	0.0229331	0.583067	0.0586589	0.186016	0.124751	0.642217	0.227251	-1.33656	0.423407	-1.30585	0.593131	-3.21803	0.0575871	-3.24747	0.0199337	-0.553517	1	-1.46786	0.168008	1	0.000205705	down	none	none	none	none	none	none	Ribosomal protein L11 methyltransferase | S-adenosyl-L-methionine-dependent methyltransferase
184	FxaC_11g23300	maker-Fvb3-3-augustus-gene-128.35-mRNA-1	0.0423042	0.339385	0.256708	0.754144	0.0950453	0.399207	0.0347395	0.218791	0.545668	1.0043	0.176501	0.219869	2.95946	0.0234114	1.57998	0.0972555	1.94121	0.0762513	2.35684	0.139048	0.881929	0.424683	0.281621	1	4.778e-05	1	up	none	none	none	none	none	none	Prohibitin | Band 7 domain | Band 7/SPFH domain superfamily
185	FxaC_11g29370	augustus_masked-Fvb3-3-processed-gene-170.9-mRNA-1	0.0372042	0.359002	0.069923	0.452563	0.170967	0.497228	0.368957	0.439953	0.0920544	0.322391	0.158824	0.794726	2.86587	0.18921	2.42569	0.198493	1.49281	0.44134	0.272226	1	1.73913	0.482145	2.22167	0.0964132	0.00220562	1	up	none	none	none	none	none	none	Pentatricopeptide repeat | Tetratricopeptide-like helical domain superfamily
186	FxaC_11g35280	augustus_masked-Fvb3-3-processed-gene-220.5-mRNA-1	3.23741	0.290085	3.32111	0.175914	1.03782	0	1.86538	0.458026	0.0980005	0.0897952	0	0	-3.32584	0.0447743	-4.08181	0.0190609	-4.92691	0.0614626	-1.93698	0.365522	-0.0896541	1	0	1	1	0.000474672	down	none	none	none	none	none	none	#N/A
187	FxaC_11g36000	maker-Fvb3-3-snap-gene-226.51-mRNA-1	0.31872	0.0381356	0.339397	0.564144	0.409447	0.116437	0.664489	0.092098	0.648445	0.341275	0.555118	0.147621	-2.74504	0.196338	0.75293	0.862865	-1.74581	0.344537	-2.79368	0.0797782	-0.918372	0.769744	-1.71295	0.19702	1	0.00417607	down	none	none	none	none	none	none	#N/A
188	FxaC_11g38630	augustus_masked-Fvb3-3-processed-gene-243.9-mRNA-1	1.44075	0	2.08645	0.122512	0.147377	0	1.18105	0	0.0682503	0	0	0	-5.93086	0.0242399	-3.91304	0.0508436	-2.87508	0.5557	-5.62503	0.0469175	-1.95875	0.935035	0	1	1	0.000339557	down	none	none	none	none	none	none	#N/A
189	FxaC_11g39270	maker-Fvb3-3-snap-gene-246.37-mRNA-1	0.336803	0.0601952	0.182581	0	0.194311	0	0.309927	0.0324798	0.646546	0.393823	0.356725	0.436754	-2.30117	0.214849	-4.68522	0.0897567	-4.7293	0.0566513	-2.91574	0.147661	-0.678876	0.950788	0.31922	1	1	0.00132053	down	none	none	none	none	none	none	#N/A
190	FxaC_11g41990	augustus_masked-Fvb3-3-processed-gene-261.9-mRNA-1	0.5194	0.660632	0.078025	0.517331	0.0602416	0.75717	0.143979	0.467773	0.264405	1.37026	0.305498	1.09351	0.32858	1	2.61501	0.269326	3.24852	0.0870634	1.52974	0.686274	2.19095	0.143714	1.75431	0.289883	0.00185661	1	up	none	none	none	none	none	none	F-box domain | F-box-like domain superfamily
191	FxaC_12g01230	augustus_masked-Fvb3-1-processed-gene-7.7-mRNA-1	0.388658	0.058241	0.545745	0.11488	0.137062	0	0.337157	0.0912712	0.288853	0.0699978	0.193195	0.032983	-2.64232	0.0258307	-2.19494	0.0379464	-5.29795	0.0114654	-1.77329	0.173253	-2.04322	0.0685528	-2.47661	0.0372971	1	1.59212e-08	down	none	none	none	none	none	none	Leucine-rich repeat | "Leucine-rich repeat-containing N-terminal, plant-type" | Leucine-rich repeat domain superfamily
192	FxaC_12g04600	maker-Fvb3-1-snap-gene-26.64-mRNA-1	0	0.279327	0.287128	0.890338	0.359795	0.865028	0	0.137955	0.305185	0.359861	0.0897022	0.117084	5.23346	0.0256545	1.61248	0.223639	1.25785	0.376541	4.23297	0.144027	0.247275	1	0.375647	1	0.00213726	1	up	none	none	none	none	none	none	WD40 repeat | WD40/YVTN repeat-like-containing domain superfamily | WD40-repeat-containing domain | G-protein beta WD-40 repeat | "Anaphase-promoting complex subunit 4, WD40 domain" | WD40-repeat-containing domain superfamily | TREX component Tex1/THOC3
193	FxaC_12g06840	maker-Fvb3-1-augustus-gene-39.34-mRNA-1	0.164433	0.616087	0.0274544	0.410289	0.0531909	0.386868	0.254824	1.2222	0.797113	1.70701	0.474089	1.1778	1.91345	0.0966814	3.5002	0.0145131	2.6924	0.0383901	2.16878	0.0142063	1.09917	0.179015	1.28868	0.108286	5.83498e-08	1	up	none	none	none	none	none	none	DEAD/DEAH box helicase domain | P-loop containing nucleoside triphosphate hydrolase
194	FxaC_12g09840	maker-Fvb3-1-snap-gene-59.41-mRNA-1	0.397635	0.28916	0.791264	0.334282	0.481079	0.124237	0.705531	0.110721	0.409353	0.667259	0.771761	0.239034	-0.505225	1	-1.272	0.353045	-1.82899	0.184634	-2.56058	0.0484457	0.709226	0.844994	-1.59955	0.101981	1	0.00307003	down	none	none	none	none	none	none	Zinc finger C2H2 superfamily
195	FxaC_12g14610	snap_masked-Fvb3-1-processed-gene-94.22-mRNA-1	1.47312	0.676319	0.700753	0.385576	1.2677	0.163129	1.18326	0.179829	0.474481	0.371076	0.569133	0.193449	-1.10844	0.477172	-0.831055	0.791037	-2.87903	0.0195805	-2.61242	0.0524672	-0.362899	1	-1.42707	0.359067	1	0.000691211	down	none	none	none	none	none	none	#N/A
196	FxaC_12g19830	snap_masked-Fvb3-1-processed-gene-133.5-mRNA-1	0.0971866	0	1.9508	0.381083	2.08074	0.102263	0.570649	0.116883	0.0739256	0	0.109815	0	-2.24689	0.810925	-2.26429	0.266399	-3.97491	0.0404003	-2.03275	0.613602	-1.95223	0.934459	-2.27819	0.676914	1	0.00732103	down	none	none	none	none	none	none	#N/A
197	FxaC_12g24130	maker-Fvb3-1-snap-gene-165.38-mRNA-1	0.39058	0	0.877228	0.104345	1.09581	0.194982	0.300001	0.194935	0.0275464	0.0619433	0	0.0467139	-5.28339	0.0422743	-3.05739	0.0587388	-2.39954	0.0895754	-0.645568	1	0.72713	1	2.4404	0.686015	1	0.00773798	down	none	none	none	none	none	none	MATH/TRAF domain | TRAF-like
198	FxaC_12g30300	maker-Fvb3-1-augustus-gene-206.38-mRNA-1	0.579177	0.0855281	0.533421	0.0291664	0.507607	0.077128	0.472723	0.148142	0.247508	0.13515	0.434758	0.167531	-2.71627	0.0443176	-3.83159	0.0125276	-2.60596	0.0493644	-1.60686	0.320792	-0.937714	0.848954	-1.46883	0.251939	1	7.57492e-06	down	none	none	none	none	none	none	Ribosomal protein L11 methyltransferase | S-adenosyl-L-methionine-dependent methyltransferase
199	FxaC_12g34410	maker-Fvb3-1-snap-gene-230.52-mRNA-1	0.468144	0	0.129208	0	0.771128	0	0.421399	0	0.626953	0.227481	0.34182	0.770863	-4.77743	0.115986	-3.04069	0.546637	-5.48989	0.0273309	-4.5627	0.168635	-1.34596	0.737761	1.16512	0.697555	1	0.00169324	down	none	none	none	none	none	none	Small auxin-up RNA
200	FxaC_12g38140	augustus_masked-Fvb3-1-processed-gene-254.13-mRNA-1	0.0589739	0.646015	0.0992826	0.0365709	0.184024	0.950566	0.211222	0.596934	0.149118	0.501435	0.157539	0.86133	3.21932	0.019365	-1.08391	0.939037	2.30018	0.0345129	1.46084	0.345394	1.76502	0.197607	2.37306	0.0217075	1.03041e-05	1	up	none	none	none	none	none	none	Zinc finger C2H2-type | Zinc finger C2H2 superfamily
201	FxaC_12g41150	augustus_masked-Fvb3-1-processed-gene-271.6-mRNA-1	0.502794	0.198151	0.586662	0	0.519806	0	0.17907	0.0839844	0.0851178	0.050888	0.186192	0.0425112	-1.30891	0.652479	-5.98467	0.0168522	-5.83991	0.013294	-0.971432	1	-0.624361	1	-1.90826	0.499715	1	0.000538332	down	none	none	none	none	none	none	Zinc finger, Dof-type
202	FxaC_12g41720	maker-Fvb3-1-snap-gene-274.65-mRNA-1	0.270734	0.0323939	0.680547	0.155852	0.340164	0.0647459	0.273375	0.222221	0.165951	0.0462347	0.447621	0.0921628	-2.74394	0.237848	-2.0582	0.210101	-2.26355	0.24426	-0.280487	1	-1.73825	0.640272	-2.41556	0.0943881	1	0.00207538	down	none	none	none	none	none	none	#N/A
203	FxaC_12g41970	augustus_masked-Fvb3-1-processed-gene-275.11-mRNA-1	0.118497	0.0931153	0.326801	0.0317538	0.86123	0.117209	0.391127	0.161284	0.186197	0.0924458	0.360035	0.0811793	-0.27777	1	-3.04778	0.114763	-2.83167	0.0283827	-1.23926	0.620136	-0.926719	0.981877	-2.30498	0.104342	1	0.000975705	down	none	none	none	none	none	none	Fungal lipase-like domain | Alpha/Beta hydrolase fold | Phospholipase A1-II
204	FxaC_12g46920	augustus_masked-Fvb3-1-processed-gene-301.7-mRNA-1	0.626298	0	0.271568	0	0.596698	0	1.29525	0	0	0.0799273	0	0	-5.43534	0.0564466	-4.26591	0.243936	-5.39267	0.0434603	-6.4756	0.0105128	2.66376	0.715268	0	1	1	0.000294219	down	none	none	none	none	none	none	B-box-type zinc finger
205	FxaC_12g48630	snap_masked-Fvb3-1-processed-gene-309.43-mRNA-1	0.45444	0.160163	0.929801	0	0	0	0.586333	0.0763635	0.217616	0	0.282594	0	-1.50018	0.777017	-5.73913	0.0472283	0	1	-2.62616	0.397562	-3.67022	0.361452	-4.03988	0.157651	1	0.00419873	down	none	none	none	none	none	none	#N/A
206	FxaC_13g05870	maker-Fvb4-3-augustus-gene-26.31-mRNA-1	0.518428	0.103554	0.164309	0.152231	0.289383	0	0.736856	0.246067	0.174104	0.06694	0.359264	0.0797618	-2.31537	0.16988	-0.164999	1	-5.27888	0.0247751	-1.55905	0.361228	-1.39494	0.751276	-2.00454	0.184946	1	0.000802184	down	none	none	none	none	none	none	Homeobox domain | "Leucine zipper, homeobox-associated" | Homeobox-like domain superfamily | "Homeobox, conserved site"
207	FxaC_13g07680	maker-Fvb4-3-augustus-gene-33.45-mRNA-1	0.11903	0.589868	0.911625	1.58065	0	0.147961	0.332748	1.1451	0.241632	0.230726	1.00568	1.45558	2.31095	0.034943	0.782666	0.44294	4.37327	0.0408221	1.80163	0.0355628	-0.0135042	1	0.528688	0.69726	0.000228663	1	up	none	none	none	none	none	none	Mitochondrial carrier protein | Mitochondrial substrate/solute carrier | Mitochondrial carrier domain superfamily | Mitochondrial carrier domain protein
208	FxaC_13g07920	maker-Fvb4-3-augustus-gene-34.53-mRNA-1	0.205445	0.399461	0.902443	0	0.38807	0	0.84238	0.670872	0	0.162911	0.322857	0.0226594	0.910693	0.934719	-6.09562	0.0116533	-4.8966	0.0674025	-0.322185	1	3.58306	0.342715	-2.95545	0.172278	1	0.006124	down	none	none	none	none	none	none	Phosphatidylethanolamine-binding, conserved site | Phosphatidylethanolamine-binding protein | Protein FLOWERING LOCUS T | "Phosphatidylethanolamine-binding protein, eukaryotic" | PEBP-like superfamily
209	FxaC_13g10640	maker-Fvb4-3-augustus-gene-46.36-mRNA-1	0.424906	0.145861	0.569683	0.0849237	0.807417	0.0705601	0.653699	0.15692	0.326754	0.0993	0.239453	0.252335	-1.43148	0.514311	-2.61089	0.108492	-3.36182	0.0157214	-1.99616	0.206754	-1.70053	0.411523	-0.065301	1	1	0.000366746	down	none	none	none	none	none	none	NUDIX hydrolase domain | NUDIX hydrolase-like domain superfamily | "NUDIX hydrolase, conserved site" | NUDIX hydrolase
210	FxaC_13g27280	snap_masked-Fvb4-3-processed-gene-133.25-mRNA-1	0.102965	0.554156	0	0.127702	0.133834	0.917409	0.11541	1.67611	0.298244	0.737394	0.174517	0.125542	2.19357	0.318274	3.36247	0.371576	2.60273	0.0980906	3.79485	0.0109922	1.30418	0.606262	-0.375179	1	0.000731376	1	up	none	none	none	none	none	none	#N/A
211	FxaC_13g28630	maker-Fvb4-3-snap-gene-139.36-mRNA-1	0.532581	0.178475	0.749351	0.347772	0.344031	0.0942613	0.55864	0.168914	0.29658	0.232132	0.352792	0.283525	-1.55854	0.0215026	-1.0825	0.0963333	-1.8599	0.0105696	-1.68684	0.0123592	-0.380107	0.995569	-0.322735	0.980051	1	1.70741e-06	down	none	none	none	none	none	none	Homeobox-like domain superfamily | SANT domain
212	FxaC_13g29420	maker-Fvb4-3-snap-gene-145.44-mRNA-1	0.963235	0.161932	0.605175	0.0781973	0.555826	0.0645585	0.163649	0.0456356	0.0345704	0.0130699	0.165434	0.0282101	-2.55778	0.0199972	-2.91222	0.0211205	-3.03614	0.0137149	-1.62833	0.533492	-0.911536	1	-2.53346	0.119313	1	2.60152e-06	down	none	none	none	none	none	none	Major sperm protein (MSP) domain | PapD-like superfamily | Immunoglobulin-like fold | Vesicle-associated membrane-protein-associated protein
213	FxaC_13g30620	augustus_masked-Fvb4-3-processed-gene-152.8-mRNA-1	1.02043	0.192989	1.2656	0.124739	1.15575	0.283971	1.06113	0.4413	0.618794	0.454385	1.24152	0.249931	-2.20178	0.301576	-3.18223	0.103283	-1.93163	0.301868	-1.22815	0.698392	-0.448371	1	-2.11877	0.151698	1	0.00319484	down	none	none	none	none	none	none	Rapid ALkalinization Factor
214	FxaC_13g38460	augustus_masked-Fvb4-3-processed-gene-201.5-mRNA-1	0	0.72488	0	0	0	0.0708437	0	0.776709	0	0	0	0.535872	5.43191	0.0720191	0	1	2.30936	0.730437	5.53022	0.0601567	0	1	4.96056	0.0968855	0.00717173	1	up	none	none	none	none	none	none	Zinc finger C2H2-type | Zinc finger C2H2 superfamily
215	FxaC_13g38510	maker-Fvb4-3-augustus-gene-202.45-mRNA-1	0.620348	0.063181	0.223452	0.0703119	0.555275	0	0.352233	0.0681817	0.231274	0	1.81332	0.249515	-2.93211	0.210467	-1.43032	0.831498	-5.1638	0.0449464	-2.0664	0.56154	-3.94927	0.212666	-2.79118	0.0210776	1	5.37684e-05	down	none	none	none	none	none	none	#N/A
216	FxaC_13g51500	snap_masked-Fvb4-3-processed-gene-292.24-mRNA-1	0.395114	0	0.223881	0.230474	0.272753	0.026701	0.354879	0	0.102455	0.0186608	0.361774	0.239028	-5.78524	0.0156809	0.0314044	1	-3.00011	0.139119	-5.67029	0.0231325	-2.07583	0.616027	-0.58198	1	1	0.0003203	down	none	none	none	none	none	none	Mpv17/PMP22
217	FxaC_14g01020	maker-Fvb4-4-augustus-gene-5.57-mRNA-1	1.45357	0.363092	0.849427	0.21269	0.631923	0.270625	1.56227	0.433469	0.301658	0.174198	0.318881	0.0622776	-1.95464	0.0141405	-1.98238	0.0328735	-1.19294	0.257932	-1.85222	0.0193607	-0.780219	0.816069	-2.36183	0.030227	1	2.53737e-07	down	none	none	none	none	none	none	Protein of unknown function DUF3067
218	FxaC_14g05160	maker-Fvb4-4-augustus-gene-25.33-mRNA-1	0.326086	0	0.300835	0.0398171	0.0834583	0	0.66489	0.254627	0.0536692	0.0495729	0.358735	0.0846099	-5.23694	0.0633039	-2.57819	0.325833	-3.38957	0.387953	-1.38135	0.602824	-0.102421	1	-2.01662	0.297441	1	0.00546469	down	none	none	none	none	none	none	Homeobox domain | "Leucine zipper, homeobox-associated" | Homeobox-like domain superfamily | "Homeobox, conserved site"
219	FxaC_14g07350	augustus_masked-Fvb4-4-processed-gene-36.4-mRNA-1	0.274802	0.979055	0.159005	0.595402	0.374405	0.60438	0.423216	1.33765	0.312775	0.719993	0.207559	0.404344	1.86359	0.0186918	1.90925	0.0357953	0.659766	0.642002	1.64312	0.0259566	1.21467	0.146	0.981256	0.37921	2.14894e-06	1	up	none	none	none	none	none	none	Pentatricopeptide repeat | Tetratricopeptide-like helical domain superfamily
220	FxaC_14g09040	augustus_masked-Fvb4-4-processed-gene-43.4-mRNA-1	0.61788	0	0.242069	0.0515839	0.347565	0	0.420478	0	0.140682	0.0263309	0.31624	0.0632241	-5.94877	0.0203836	-2.1519	0.506424	-5.15553	0.0556687	-5.43434	0.0557624	-2.06439	0.676474	-2.08429	0.334577	1	2.30662e-05	down	none	none	none	none	none	none	Protein MIZU-KUSSEI 1-like, plant
221	FxaC_14g10330	maker-Fvb4-4-snap-gene-50.55-mRNA-1	1.00772	4.15015	0	0.129807	0.299576	1.42454	0.0994465	2.1637	0.349931	1.14833	0.783924	0.951027	2.01345	0.118767	2.50318	0.622308	2.17812	0.191298	3.99687	0.0160092	1.67624	0.430503	0.159674	1	0.000446264	1	up	none	none	none	none	none	none	#N/A
222	FxaC_14g11260	maker-Fvb4-4-augustus-gene-54.64-mRNA-1	0	0	0.0691535	0.266362	0.139581	0.394355	0.0159325	0.0652966	0.232108	0.552525	0.179388	0.724705	0	1	1.88879	0.189994	1.5051	0.211334	1.65378	0.689964	1.28136	0.264544	1.98309	0.0213032	0.00110673	1	up	none	none	none	none	none	none	Multi antimicrobial extrusion protein
223	FxaC_14g13930	maker-Fvb4-4-snap-gene-68.74-mRNA-1	0.55813	0.164777	0.548031	0.0458437	0.105801	0.0388943	0.752907	0.0941973	0.713124	0.22632	0.404238	0.334652	-1.63531	0.403334	-3.25355	0.0748891	-1.1314	0.927901	-2.87481	0.0758094	-1.61112	0.312977	-0.235884	1	1	0.00210131	down	none	none	none	none	none	none	OTU domain | Papain-like cysteine peptidase superfamily
224	FxaC_14g14570	augustus_masked-Fvb4-4-processed-gene-71.14-mRNA-1	0.697675	0.175974	0.212464	0.0302232	0.630933	0.184337	0.697185	0.233074	0.138885	0.0975929	0.386014	0.248798	-1.97749	0.0860737	-2.68792	0.155115	-1.74456	0.1221	-1.54124	0.211855	-0.504016	1	-0.680528	0.794853	1	0.00101465	down	none	none	none	none	none	none	DnaJ domain | Chaperone J-domain superfamily
225	FxaC_14g14910	maker-Fvb4-4-snap-gene-73.38-mRNA-1	0.282808	0.113726	0.547801	0.0490047	0.371577	0	0.205534	0.040909	0.42254	0.305162	0.294248	0.0866798	-1.20911	0.783263	-3.30543	0.0913201	-5.30353	0.0296813	-2.05033	0.547782	-0.487395	1	-1.47149	0.526304	1	0.00238869	down	none	none	none	none	none	none	#N/A
226	FxaC_14g20260	maker-Fvb4-4-augustus-gene-102.39-mRNA-1	1.16273	0.245807	0.513801	0	0.157681	0	0.404048	0	0	0	0.297508	0	-2.19686	0.129863	-5.92301	0.0141718	-4.32138	0.138656	-5.60071	0.0284287	0	1	-5.16111	0.00938894	1	1.27338e-06	down	none	none	none	none	none	none	#N/A
227	FxaC_14g22230	augustus_masked-Fvb4-4-processed-gene-115.7-mRNA-1	0.640901	0	0.656814	0.0621705	0.0868748	0	0.0952593	0	0.0804636	0	0.557955	0.023852	-5.53004	0.0601221	-3.03203	0.234504	-2.87402	0.580027	-3.02069	0.626136	-2.75832	0.683284	-3.67456	0.0693614	1	0.000554152	down	none	none	none	none	none	none	MFS transporter superfamily
228	FxaC_14g27730	snap_masked-Fvb4-4-processed-gene-154.20-mRNA-1	2.35976	0.114133	0.11494	0.381045	0	0	0.980661	0	3.75222	1.47124	1.78994	0.737963	-3.9864	0.0126825	1.68194	0.673766	0	1	-5.09385	0.0483825	-1.33904	0.306567	-1.29013	0.389919	1	0.00136529	down	none	none	none	none	none	none	#N/A
229	FxaC_14g33560	maker-Fvb4-4-augustus-gene-210.25-mRNA-1	0.343427	0	0.34482	0	0.286407	0	0.980661	0.195738	0.298566	0.112968	1.78739	0.555202	-4.03233	0.274863	-3.99443	0.290803	-3.80069	0.278642	-2.1893	0.37613	-1.27394	0.98041	-1.56333	0.329363	1	0.00473534	down	none	none	none	none	none	none	#N/A
230	FxaC_15g02170	augustus_masked-Fvb4-2-processed-gene-10.17-mRNA-1	0.821276	0	0.257577	3.05335	0	0.134859	0	0.430434	1.44453	4.65184	1.12674	1.34451	-4.75602	0.0750043	3.51027	0.0112528	2.3041	0.629215	3.8476	0.231927	1.67048	0.139117	0.253316	1	0.00251726	1	up	none	none	none	none	none	none	#N/A
231	FxaC_15g03450	maker-Fvb4-2-snap-gene-16.59-mRNA-1	0.86866	0.732235	1.28861	0.511862	1.02111	0.191766	1.37174	0.658375	1.13625	0.169909	1.40058	0.964286	-0.221876	1	-1.27111	0.386323	-2.34426	0.0753236	-1.06728	0.533525	-2.61532	0.0232562	-0.619508	0.804237	1	0.000943481	down	none	none	none	none	none	none	#N/A
232	FxaC_15g03600	augustus_masked-Fvb4-2-processed-gene-17.5-mRNA-1	0.204092	0.242428	0.229059	0	1.04371	0.0536881	0.251111	0	0.561282	0.116307	1.6515	0.461939	0.161366	1	-3.98655	0.248171	-3.91103	0.0176649	-4.2386	0.196879	-2.12355	0.277166	-1.78632	0.112474	1	0.000206645	down	none	none	none	none	none	none	Dynein light chain, type 1/2 | Dynein light chain superfamily
233	FxaC_15g05150	maker-Fvb4-2-augustus-gene-24.34-mRNA-1	0.180744	0.460378	0.167682	1.00807	0.176756	0.650001	0.11569	0.108764	0.346712	0.612894	0.181502	0.481234	1.32022	0.452962	2.51003	0.0216929	1.85619	0.121272	-0.0997507	1	0.832679	0.755976	1.42871	0.281195	0.00209619	1	up	none	none	none	none	none	none	DnaJ domain | "DnaJ domain, conserved site" | Chaperone J-domain superfamily
234	FxaC_15g05830	augustus_masked-Fvb4-2-processed-gene-27.12-mRNA-1	0.431309	0.0547135	0.967523	0.385012	0.174466	0	0.9067	0.257245	0.128858	0.03382	0.326054	0	-2.62113	0.327154	-1.29891	0.597922	-3.77799	0.277043	-1.79203	0.418723	-1.43092	0.995569	-4.59401	0.0465265	1	0.00230441	down	none	none	none	none	none	none	Domain of unknown function DUF304
235	FxaC_15g06410	augustus_masked-Fvb4-2-processed-gene-30.14-mRNA-1	0.692675	3.38764	0.244095	0.249478	2.85266	0.637749	2.08434	1.20738	1.0415	0.265069	2.07262	0.461069	2.18634	0.0445372	-0.150129	1	-2.06614	0.0596215	-0.764733	0.795217	-1.91466	0.221312	-2.06203	0.0393228	1	0.00380959	down	none	none	none	none	none	none	Expansin | "Expansin, cellulose-binding-like domain" | Expansin/Lol pI | "Expansin, cellulose-binding-like domain superfamily"
236	FxaC_15g15810	augustus_masked-Fvb4-2-processed-gene-75.0-mRNA-1	1.42287	0	0.654727	0	0.81901	0	0.0814919	0	0.198714	0	0.246456	0	-6.12481	0.0211332	-5.04738	0.111891	-5.37141	0.0510611	-2.22631	0.846748	-3.30895	0.475976	-3.65699	0.239255	1	3.64517e-05	down	none	none	none	none	none	none	Glutaredoxin | "Glutaredoxin-like, plant II" | Thioredoxin-like superfamily
237	FxaC_15g22000	maker-Fvb4-2-augustus-gene-114.21-mRNA-1	0.871355	0.345383	0.403739	0.129491	0.336051	0.0906362	0.490509	0.283987	0.338618	0.213587	0.468033	0.198726	-1.31269	0.0914497	-1.59961	0.0886924	-1.79261	0.0543643	-0.778094	0.544046	-0.683012	0.718993	-1.25294	0.0889628	1	4.54338e-05	down	none	none	none	none	none	none	PMR5 N-terminal domain | PC-Esterase | Trichome birefringence-like family
238	FxaC_15g24080	augustus_masked-Fvb4-2-processed-gene-130.0-mRNA-1	1.25743	0.0676077	0.934274	0.463588	1.75653	0.14259	0.76418	0.227554	0.143521	0.141106	0.403676	0.210953	-3.83922	0.0258403	-0.979627	0.740983	-3.5335	0.0131154	-1.64532	0.475955	-0.0937835	1	-0.982919	0.846693	1	0.000786726	down	none	none	none	none	none	none	Paired amphipathic helix superfamily | Transcriptional regulatory protein Sin3-like
239	FxaC_15g25620	snap_masked-Fvb4-2-processed-gene-141.20-mRNA-1	0.840809	0.0782929	0.197853	0	0.451449	0.362989	0.762032	0.0886988	0.278799	0.0751233	0.572873	0.307733	-3.26692	0.026935	-4.49076	0.123327	-0.298214	1	-3.02822	0.048677	-1.75266	0.466493	-0.931442	0.664735	1	0.000181359	down	none	none	none	none	none	none	Plant organelle RNA recognition domain
240	FxaC_15g35110	maker-Fvb4-2-snap-gene-216.37-mRNA-1	0.498774	0.142028	0.892007	0.636451	0.591609	0.196173	0.67224	0.284228	0.162063	0.0548235	0.394021	0.136229	-1.79439	0.0870807	-0.480801	0.85158	-1.59411	0.090862	-1.22771	0.248913	-1.59009	0.349623	-1.47227	0.114342	1	0.000151214	down	none	none	none	none	none	none	Coenzyme F420 hydrogenase/dehydrogenase beta subunit, N-terminal | "Coenzyme F420 hydrogenase/dehydrogenase beta subunit, C-terminal" | Prismane-like superfamily
241	FxaC_15g37330	maker-Fvb4-2-augustus-gene-232.25-mRNA-1	0.118869	0	0.382621	0.113563	0.805047	0.378414	0.518278	0.0702165	0.910226	0.253253	0.814296	0.168284	-4.01394	0.182532	-1.74072	0.296906	-1.09386	0.430651	-2.74699	0.0623153	-1.82551	0.0700181	-2.11675	0.0217785	1	5.36396e-06	down	none	none	none	none	none	none	Protein kinase domain | "Serine/threonine-protein kinase, active site" | Protein kinase-like domain superfamily | "Protein kinase, ATP binding site"
242	FxaC_15g40210	maker-Fvb4-2-augustus-gene-251.26-mRNA-1	0.570135	0.076241	0.417954	0.0900345	0.18184	0.0256727	0.45241	0.190153	0.182053	0.0622252	0.262735	0.0679652	-2.80009	0.0523938	-2.17968	0.176491	-2.60602	0.221429	-1.20244	0.575276	-1.38611	0.666826	-1.86413	0.230589	1	0.000408644	down	none	none	none	none	none	none	#N/A
243	FxaC_16g02320	snap_masked-Fvb4-1-processed-gene-16.35-mRNA-1	0.332561	1.88513	0.050757	0.155629	0.196676	0.962499	0.531652	1.20476	0	0.257743	0	0.0605373	2.41769	0.0840729	1.20465	0.947713	2.20609	0.166659	1.11017	0.658502	4.1058	0.167096	2.41232	0.688904	0.00203276	1	up	none	none	none	none	none	none	#N/A
244	FxaC_16g13900	snap_masked-Fvb4-1-processed-gene-102.18-mRNA-1	0.428011	2.65952	0	0.14293	1.08377	3.06946	0.865339	2.91462	1.35264	2.46157	0.434694	0.047207	2.57218	0.0427455	2.51949	0.590311	1.48204	0.220324	1.66682	0.199054	0.818062	0.769777	-2.37695	0.312501	0.00565102	1	up	none	none	none	none	none	none	#N/A
245	FxaC_16g14770	augustus_masked-Fvb4-1-processed-gene-108.7-mRNA-1	0.423611	0.106595	0.192168	0.0805557	0.16967	0.0611289	0.546776	0.117412	0.700007	0.232341	0.468119	0.127063	-1.89927	0.153127	-1.28029	0.577182	-1.37872	0.510963	-2.15271	0.0777208	-1.59789	0.108721	-2.02326	0.0408029	1	3.47921e-05	down	none	none	none	none	none	none	Photosystem II Pbs27 | Photosystem II Pbs27 superfamily
246	FxaC_16g16250	snap_masked-Fvb4-1-processed-gene-119.14-mRNA-1	0	0.624377	0	1.04016	0	2.15596	0	1.12616	0.102084	0.19166	0	0.273238	4.41574	0.202886	5.08003	0.0807526	6.0983	0.0108938	5.19485	0.0777406	0.714934	1	3.27683	0.472631	4.67291e-05	1	up	none	none	none	none	none	none	#N/A
247	FxaC_16g21980	maker-Fvb4-1-snap-gene-153.56-mRNA-1	0.310588	0.0557675	0.796734	0.139167	0.375144	0.0263269	0.721169	0.123942	0.333378	0.14254	0.109625	0.0119051	-2.23714	0.246623	-2.48636	0.0601155	-3.47706	0.0376597	-2.44867	0.0759329	-1.12053	0.694001	-2.37929	0.336999	1	3.05618e-05	down	none	none	none	none	none	none	Heavy metal-associated domain superfamily
248	FxaC_16g25650	augustus_masked-Fvb4-1-processed-gene-173.3-mRNA-1	0.364628	0.114979	0.444269	0.111619	0.249236	0.0547486	0.099709	0.0313181	0.121115	0.092837	0.360311	0.120944	-1.61373	0.201246	-1.91886	0.0898275	-2.13704	0.0927405	-1.58404	0.529936	-0.373118	1	-1.59813	0.0996214	1	0.000373702	down	none	none	none	none	none	none	Glucose-methanol-choline oxidoreductase, N-terminal | "Glucose-methanol-choline oxidoreductase, C-terminal" | "MYB-CC type transcription factor, LHEQLE-containing domain" | FAD/NAD(P)-binding domain superfamily
249	FxaC_16g25660	augustus_masked-Fvb4-1-processed-gene-173.9-mRNA-1	0.396051	0.0555728	0.523231	0.0718393	1.08944	0.462696	0.103273	0	0.581069	0.485367	2.36943	0.898903	-2.44391	0.285288	-2.70896	0.166525	-1.24642	0.412579	-3.04664	0.496645	-0.234982	1	-1.41465	0.125154	1	0.00397892	down	none	none	none	none	none	none	Zinc finger, RING-type | "Zinc finger, RING/FYVE/PHD-type"
250	FxaC_16g25860	maker-Fvb4-1-augustus-gene-174.64-mRNA-1	0.408424	0.183878	0.714641	0.181285	0.569531	0.144474	0.625996	0.171479	0.271002	0.163866	0.229851	0.128962	-1.12391	0.443802	-1.92133	0.0534362	-1.98801	0.0507726	-1.80497	0.0901453	-0.746183	0.856619	-0.800883	0.731759	1	0.000219809	down	none	none	none	none	none	none	CAAX prenyl protease 2
251	FxaC_16g29360	augustus_masked-Fvb4-1-processed-gene-191.1-mRNA-1	0.889732	0.119263	0.460881	0	1.17838	0	1.65309	0.128703	1.5494	0.383531	0	0.069021	-2.58233	0.356396	-3.97354	0.299347	-5.3107	0.0431964	-3.34794	0.13205	-1.89613	0.382596	1.68183	0.94973	1	0.00150827	down	none	none	none	none	none	none	#N/A
252	FxaC_17g02830	augustus_masked-Fvb5-1-processed-gene-14.2-mRNA-1	0.482456	0.0950131	0.364449	0.0836029	0.838195	0.197444	0.394258	0.140998	0.304391	0.288052	0.439777	0.306054	-2.30575	0.0257808	-2.02858	0.0801428	-2.06518	0.0124481	-1.44124	0.23455	-0.0684358	1	-0.52819	0.823378	1	4.56462e-05	down	none	none	none	none	none	none	#N/A
253	FxaC_17g02940	snap_masked-Fvb5-1-processed-gene-14.35-mRNA-1	0	0.300306	0.238248	1.42285	0.36473	1.20285	0	0.0954544	0	0.0583669	0	0.489468	3.78525	0.349981	2.43451	0.244019	1.64817	0.503577	2.4449	0.749447	1.86899	0.983626	4.51386	0.14034	0.00842019	1	up	none	none	none	none	none	none	#N/A
254	FxaC_17g03470	maker-Fvb5-1-augustus-gene-17.41-mRNA-1	0.289515	0.0274252	1.00806	0.65951	0.314813	0.071317	0.358665	0.110829	0.195403	0.232859	0.16682	0.0426789	-3.2398	0.0624269	-0.613781	0.818975	-2.03629	0.178539	-1.68147	0.31052	0.230158	1	-1.87413	0.299601	1	0.00598559	down	none	none	none	none	none	none	#N/A
255	FxaC_17g07160	maker-Fvb5-1-snap-gene-35.62-mRNA-1	0.203168	1.01543	0	0.258788	0.119981	0.21106	0.324591	1.51006	0.289936	0.576068	0.210491	0.613416	2.25849	0.0542582	4.87085	0.0360499	0.811459	0.885779	2.25702	0.0328157	0.974801	0.677013	1.49285	0.249739	3.64655e-05	1	up	none	none	none	none	none	none	#N/A
256	FxaC_17g09810	snap_masked-Fvb5-1-processed-gene-46.30-mRNA-1	7.21101	3.38952	7.70974	2.17971	11.8411	7.90448	6.43799	1.88242	0.562179	0.601022	0.7488	0.338501	-1.07304	0.180278	-1.81278	0.010415	-0.591459	0.531511	-1.75634	0.0193053	0.0944077	1	-1.01779	0.67741	1	0.000194497	down	none	none	none	none	none	none	#N/A
257	FxaC_17g10260	maker-Fvb5-1-snap-gene-48.99-mRNA-1	0.347476	0.0702771	0.475657	0.211894	0.356022	0.221784	0.259033	0	0.333962	0.0779286	0.346978	0.180015	-2.1951	0.157303	-1.13192	0.506247	-0.677925	0.85935	-5.56278	0.0143347	-2.07673	0.124542	-0.906289	0.640344	1	0.000188177	down	none	none	none	none	none	none	BRCT domain | FCP1 homology domain | "FCP1-like phosphatase, phosphatase domain" | HAD superfamily | HAD-like superfamily | BRCT domain superfamily | CTD phosphatase Fcp1
258	FxaC_17g13140	augustus_masked-Fvb5-1-processed-gene-62.4-mRNA-1	1.18144	0.42158	1.36847	0.297196	1.73845	0.645995	1.98638	0.340261	0.586877	0.624433	0	0	-1.47305	0.238249	-2.18454	0.0475405	-1.43117	0.16093	-2.51396	0.0127651	0.109344	1	0	1	1	0.000922319	down	none	none	none	none	none	none	Leucine-rich repeat domain superfamily | "COI1, F-box"
259	FxaC_17g13270	augustus_masked-Fvb5-1-processed-gene-62.9-mRNA-1	1.88621	0.909157	2.84122	1.23096	0.692301	0	0.556371	0.150755	0.143892	0	0.0627541	0.076309	-1.04253	0.558598	-1.22695	0.359243	-5.40786	0.0128979	-1.76536	0.461139	-3.27209	0.35941	0.166048	1	1	0.00297752	down	none	none	none	none	none	none	Protein NIM1-INTERACTING 2
260	FxaC_17g19650	augustus_masked-Fvb5-1-processed-gene-92.5-mRNA-1	0.707382	0	0.782107	0	0.478426	0.0495279	0.705426	0	0.0641125	0.180068	0.367469	0.142872	-5.92359	0.0126108	-6.05069	0.0109818	-3.07666	0.127992	-5.89923	0.0159509	1.31124	0.918189	-1.20719	0.685307	1	4.06109e-06	down	none	none	none	none	none	none	#N/A
261	FxaC_17g21440	maker-Fvb5-1-augustus-gene-101.46-mRNA-1	0.413813	0.105976	0.552831	0.100234	1.08319	0.298758	0.263376	0.0912954	0.347615	0.226337	0.265156	0.101754	-1.91906	0.0721766	-2.42315	0.0123899	-1.83348	0.0165877	-1.4316	0.315157	-0.602165	0.893984	-1.41675	0.187881	1	3.51132e-06	down	none	none	none	none	none	none	HhH-GPD domain | DNA glycosylase | "Helix-turn-helix, base-excision DNA repair, C-terminal"
262	FxaC_17g24360	augustus_masked-Fvb5-1-processed-gene-116.0-mRNA-1	0.6822	0	0.936209	0	1.41723	0.89446	1.00885	0	1.39978	1.49479	0.445682	0.0642819	-5.15966	0.0355327	-5.61335	0.0148766	-0.64631	0.866495	-5.76701	0.0103921	0.073683	1	-2.19837	0.26253	1	2.34336e-05	down	none	none	none	none	none	none	#N/A
263	FxaC_17g27740	augustus_masked-Fvb5-1-processed-gene-133.5-mRNA-1	0.953218	0	0.924665	0.0720268	0.357352	0.0611084	1.39373	0.147997	0.806823	0.280046	0.693453	0.0749131	-5.86895	0.010714	-3.31367	0.0763681	-2.24043	0.382663	-3.11567	0.0511806	-1.39088	0.537998	-2.99194	0.0529685	1	1.53347e-06	down	none	none	none	none	none	none	Pectinesterase inhibitor domain | Invertase/pectin methylesterase inhibitor domain superfamily
264	FxaC_17g29060	augustus_masked-Fvb5-1-processed-gene-140.8-mRNA-1	4.30707	2.21338	1.23919	1.63491	2.5016	0.656732	2.75996	0.674476	1.84276	1.45215	2.15113	0.745677	-0.945624	0.328884	0.432167	0.978383	-1.92834	0.0283268	-2.03108	0.0288781	-0.357571	1	-1.41262	0.0790387	1	0.000270983	down	none	none	none	none	none	none	#N/A
265	FxaC_17g34000	maker-Fvb5-1-snap-gene-172.53-mRNA-1	0.831729	0.412139	0.997067	0.178975	0.732868	0.123218	0.557534	0.319886	0.479848	0.159071	0.565183	0.302704	-0.99313	0.427647	-2.39123	0.011366	-2.45969	0.0124636	-0.737181	0.7486	-1.55609	0.163872	-0.9153	0.447609	1	1.22806e-05	down	none	none	none	none	none	none	#N/A
266	FxaC_17g39070	maker-Fvb5-1-snap-gene-200.65-mRNA-1	0.38708	0.0565666	0.728422	0.171516	0.883475	0.153255	0.637	0.121358	0.134357	0	0.489563	0.0880246	-2.6344	0.0912422	-2.13655	0.0788355	-2.44446	0.0243812	-2.33221	0.0725229	-4.4036	0.0588328	-2.235	0.0362186	1	7.72067e-08	down	none	none	none	none	none	none	RNA recognition motif domain | Nucleotide-binding alpha-beta plait domain superfamily | RNA-binding domain superfamily
267	FxaC_17g39220	snap_masked-Fvb5-1-processed-gene-202.13-mRNA-1	0.311648	0.0701329	0.340255	0.124131	0.178612	0.0129036	0.40426	0.0642559	0.106721	0.0963888	0.442262	0.336944	-2.06993	0.0783523	-1.37758	0.257644	-3.4158	0.0208514	-2.62234	0.0178351	-0.219153	1	-0.396516	1	1	6.03442e-05	down	none	none	none	none	none	none	DEAD/DEAH box helicase domain | P-loop containing nucleoside triphosphate hydrolase
268	FxaC_17g40690	maker-Fvb5-1-augustus-gene-208.34-mRNA-1	3.31723	0.53873	1.826	0.140624	0.412863	0	4.26551	1.32459	0.733586	0.253187	1.751	0.533803	-2.5679	0.0535534	-3.32016	0.0575662	-3.7889	0.213433	-1.6749	0.211777	-1.42438	0.696684	-1.59981	0.252448	1	6.54643e-05	down	none	none	none	none	none	none	#N/A
269	FxaC_17g41100	maker-Fvb5-1-snap-gene-211.38-mRNA-1	0.703881	1.85489	0.466327	0.727908	0.0583756	0.310473	0.485966	1.19538	1.05647	2.05872	0.46525	0.457866	1.3949	0.0239007	0.654886	0.572465	2.37898	0.0257539	1.25903	0.0747308	0.969671	0.09161	-0.0107412	1	2.67941e-05	1	up	none	none	none	none	none	none	Ribosomal protein L10e | Ribosomal protein L10e/L16 | Ribosomal protein L10e/L16 superfamily
270	FxaC_17g41530	snap_masked-Fvb5-1-processed-gene-213.24-mRNA-1	2.87461	0.503169	1.33862	0.151441	0.825646	0.143504	1.40129	0.311173	0.499631	0.324878	0.530787	0.332134	-2.46299	0.0267733	-2.91495	0.0425696	-2.4566	0.120347	-2.10642	0.139436	-0.606594	1	-0.742014	0.922842	1	8.65688e-05	down	none	none	none	none	none	none	#N/A
271	FxaC_17g42870	maker-Fvb5-1-augustus-gene-221.35-mRNA-1	0.313911	0	0.344455	0	0.0248587	0	0.0321549	0	0.439579	0.0688318	0.30852	0.421286	-5.29451	0.0474834	-5.45138	0.0390735	-2.06515	0.776726	-2.223	0.819536	-2.61241	0.123069	0.461072	1	1	0.00108598	down	none	none	none	none	none	none	Zinc finger, RING-type | "Zinc finger, RING/FYVE/PHD-type"
272	FxaC_17g50640	snap_masked-Fvb5-1-processed-gene-266.22-mRNA-1	0.501111	0	0.351891	0	0.354596	0	0.653713	0.0806657	0.270807	0.0924095	0.21809	0.225876	-4.77704	0.156137	-4.26672	0.266126	-4.31774	0.200802	-2.67135	0.382064	-1.30489	0.995569	-0.223428	1	1	0.00952653	down	none	none	none	none	none	none	#N/A
273	FxaC_17g50680	augustus_masked-Fvb5-1-processed-gene-266.1-mRNA-1	0.0595268	1.07373	0.256365	1.32665	0.495513	0.662971	0.652646	2.56686	0.76975	1.39632	0.390175	0.534051	3.75146	0.0160915	2.36085	0.0655732	0.420576	1	1.91199	0.079924	0.883481	0.704096	0.414996	1	0.000327666	1	up	none	none	none	none	none	none	#N/A
274	FxaC_18g04030	maker-Fvb5-3-augustus-gene-25.34-mRNA-1	0.317102	0.0738151	0.534185	0.180296	0.399817	0.257423	0.338171	0.072497	0.118423	0.0221646	0.166504	0.0350951	-2.0581	0.146017	-1.54639	0.204251	-0.597641	0.859504	-2.10444	0.128845	-2.22775	0.250429	-2.34278	0.100781	1	0.000174204	down	none	none	none	none	none	none	Alpha/beta hydrolase fold-1 | Epoxide hydrolase-like | Alpha/Beta hydrolase fold
275	FxaC_18g05210	maker-Fvb5-3-augustus-gene-31.37-mRNA-1	0.819884	0.0923885	0.450805	0.421299	0.337652	0.0290767	0.391172	0.11156	0.344863	0.130578	0.275997	0.0487939	-2.97328	0.0310971	-0.125162	1	-3.19645	0.0731804	-1.81151	0.354228	-1.38211	0.542982	-2.24768	0.164618	1	0.000272823	down	none	none	none	none	none	none	#N/A
276	FxaC_18g10410	maker-Fvb5-3-augustus-gene-64.25-mRNA-1	1.69601	0.916591	1.50127	0.585142	1.6817	0.651747	1.72695	0.507813	0.421834	0.510249	0.473754	0.638657	-0.882819	0.357184	-1.3052	0.113433	-1.3177	0.0816614	-1.74327	0.0254086	0.253659	1	0.449385	0.945544	1	0.00268917	down	none	none	none	none	none	none	#N/A
277	FxaC_18g19030	maker-Fvb5-3-augustus-gene-125.19-mRNA-1	0.630405	0.0745115	0.664766	0.213355	0.0815345	0	0.61744	0.0422074	0.153894	0.126602	0.0687112	0.122246	-2.949	0.0878553	-1.62409	0.377527	-3.39203	0.355716	-3.69682	0.0453986	-0.333916	1	0.729633	1	1	0.00615928	down	none	none	none	none	none	none	Ribonuclease T2-like | Ribonuclease T2-like superfamily
278	FxaC_18g20570	augustus_masked-Fvb5-3-processed-gene-136.5-mRNA-1	0.0786753	0.116401	0.266869	0.228425	0.312907	0.045393	0.418327	0.0518826	0.290651	0.106134	0.36271	0.115326	0.582771	1	-0.210672	1	-2.6225	0.0384882	-2.86809	0.0219922	-1.40755	0.311041	-1.67603	0.10265	1	0.000318157	down	none	none	none	none	none	none	Pentatricopeptide repeat | Tetratricopeptide-like helical domain superfamily | DYW domain
279	FxaC_18g30420	maker-Fvb5-3-augustus-gene-195.38-mRNA-1	0.318443	0	0.551836	0.205365	0.617534	0	0.379838	0	0.158798	0	0.382548	0.0686958	-4.94463	0.0947623	-1.34463	0.648437	-5.86078	0.0142001	-5.12614	0.0830815	-3.95505	0.22305	-2.26006	0.241017	1	1.09525e-05	down	none	none	none	none	none	none	Myc-type, basic helix-loop-helix (bHLH) domain | Helix-loop-helix DNA-binding domain superfamily
280	FxaC_18g34950	augustus_masked-Fvb5-3-processed-gene-216.18-mRNA-1	0.864332	0	2.72973	0.231616	0.404564	0	0.386766	0	0	0	0.410326	0	-5.02591	0.106113	-3.33891	0.0729422	-4.06219	0.239003	-3.95871	0.340446	0	1	-4.03445	0.145405	1	0.000826239	down	none	none	none	none	none	none	#N/A
281	FxaC_18g36130	augustus_masked-Fvb5-3-processed-gene-223.9-mRNA-1	0	0.161641	0	0.508761	0.222171	1.0888	0.0459372	0.862439	0	0.0826959	0	0	3.73305	0.352773	5.26117	0.0540099	2.22875	0.226492	3.7994	0.0746067	2.68761	0.711645	0	1	0.00184024	1	up	none	none	none	none	none	none	Zinc finger, RING-type | "Zinc finger, RING/FYVE/PHD-type"
282	FxaC_18g36240	augustus_masked-Fvb5-3-processed-gene-224.3-mRNA-1	0	0.193746	0	0.127015	0	0.0538805	0	0.782952	0.417785	1.16348	0.112179	0.723412	3.78035	0.298419	3.36138	0.385039	2.29037	0.665293	5.77771	0.0137975	1.43946	0.456976	2.55592	0.134324	0.000174446	1	up	none	none	none	none	none	none	#N/A
283	FxaC_18g39170	maker-Fvb5-3-augustus-gene-238.69-mRNA-1	0.101569	0.912666	0	0.344204	0	0.700554	0.12511	0.531579	0.0399869	0.0980078	0	0.0861445	3.1037	0.110093	4.85607	0.0912608	5.82794	0.0126138	1.87512	0.491929	1.18841	1	2.93449	0.557593	0.000171071	1	up	none	none	none	none	none	none	Peptide methionine sulphoxide reductase MsrA | Peptide methionine sulphoxide reductase MsrA superfamily
284	FxaC_18g41230	augustus_masked-Fvb5-3-processed-gene-248.6-mRNA-1	0.603133	0	0.286275	0.0593996	0.786387	0.313833	0.124566	0	0.0627248	0.0352621	0.667803	0.046211	-5.73097	0.0244358	-2.1714	0.47695	-1.2781	0.584029	-3.56312	0.414657	-0.863743	1	-3.45553	0.0241054	1	0.000309328	down	none	none	none	none	none	none	Protein of unknown function DUF4228, plant
285	FxaC_19g02030	augustus_masked-Fvb5-4-processed-gene-10.11-mRNA-1	2.48307	0.136503	0.649767	0	1.64174	0.113884	0.653971	0	0	0	0.353311	0	-3.98394	0.0503209	-4.48744	0.194188	-3.48705	0.0977288	-4.49554	0.202778	0	1	-3.64478	0.227995	1	0.00043074	down	none	none	none	none	none	none	#N/A
286	FxaC_19g02970	maker-Fvb5-4-augustus-gene-15.44-mRNA-1	0.790785	0.0474564	0.343453	1.11599	0.114426	0.722145	0.90055	0.331641	0.573057	1.66761	0.729184	1.54817	-3.6756	0.0104245	1.66348	0.129162	2.55702	0.0328709	-1.44491	0.281757	1.56268	0.0713453	1.06421	0.268412	0.00173472	0.235159	up	none	none	none	none	none	none	#N/A
287	FxaC_19g03610	maker-Fvb5-4-snap-gene-18.52-mRNA-1	0.399226	0.0969648	0.430588	0.0717205	0.126725	0	0.415928	0.114596	0.125091	0.0255933	0.416626	0.071734	-1.9442	0.18561	-2.53458	0.0730684	-4.73622	0.0556663	-1.8455	0.224793	-2.08739	0.361808	-2.56254	0.0195825	1	3.50185e-06	down	none	none	none	none	none	none	Gdt1 family
288	FxaC_19g09390	augustus_masked-Fvb5-4-processed-gene-46.0-mRNA-1	1.28296	0.748727	0.509163	0.188609	1.40719	0.923597	0.929048	0.284902	0.454704	0.115778	0.394495	0.0889394	-0.752845	0.648211	-1.46377	0.346155	-0.594833	0.76406	-1.64071	0.164809	-1.82358	0.175657	-1.88562	0.136736	1	0.00115277	down	none	none	none	none	none	none	Sterile alpha motif domain | Sterile alpha motif/pointed domain superfamily
289	FxaC_19g09460	maker-Fvb5-4-augustus-gene-46.35-mRNA-1	0.475634	0.0751907	0.670077	0.0971994	0.257487	0	0.753732	0.0859675	0.054149	0	0.145908	0	-2.45018	0.253076	-2.74067	0.143543	-4.76997	0.0873974	-2.98821	0.105694	-2.75907	0.628935	-4.02855	0.120819	1	6.38012e-05	down	none	none	none	none	none	none	Acyl carrier protein (ACP) | Phosphopantetheine attachment site | Phosphopantetheine binding ACP domain | ACP-like superfamily
290	FxaC_19g14700	maker-Fvb5-4-snap-gene-73.65-mRNA-1	1.11949	0.330324	1.64638	0.256207	1.7782	0.381549	0.62397	0.461682	2.88551	0.943143	0.640857	0.880568	-1.62287	0.238118	-2.71156	0.0179611	-2.13634	0.0365024	-0.423175	1	-1.61258	0.0474582	0.477471	1	1	9.71317e-05	down	none	none	none	none	none	none	Bifunctional inhibitor/plant lipid transfer protein/seed storage helical domain | Non-specific lipid-transfer protein type 2 | Bifunctional inhibitor/plant lipid transfer protein/seed storage helical domain superfamily
291	FxaC_19g16480	maker-Fvb5-4-augustus-gene-83.39-mRNA-1	0.456322	0.153273	0.475454	0.0780418	1.49712	0.756859	0.477043	0.113862	0.0648954	0.0755502	0.518021	0.312553	-1.5332	0.18423	-2.54797	0.0241642	-0.978877	0.264736	-1.94385	0.0838516	0.189141	1	-0.677547	0.646569	1	0.000691441	down	none	none	none	none	none	none	DHH phosphoesterase superfamily
292	FxaC_19g21670	augustus_masked-Fvb5-4-processed-gene-116.12-mRNA-1	0.489729	0.180928	0.685796	0.077962	0.31428	0.0569419	0.548518	0.130165	0.151544	0.169637	0.297428	0.138652	-1.34878	0.485751	-3.12388	0.0322803	-2.27014	0.202053	-1.93866	0.235943	0.0945703	1	-0.884888	0.777215	1	0.00498846	down	none	none	none	none	none	none	Zinc finger, RING-type | "Zinc finger, RING/FYVE/PHD-type"
293	FxaC_19g28970	maker-Fvb5-4-snap-gene-165.48-mRNA-1	0.249656	0.2148	0.447979	1.53694	0.179943	0.752575	0.249666	0.711943	0.433287	1.29413	0.481078	0.582586	-0.114952	1	1.75868	0.0498542	2.04405	0.0556144	1.45195	0.250907	1.54393	0.0744857	0.229992	1	0.000605261	1	up	none	none	none	none	none	none	#N/A
294	FxaC_19g29230	maker-Fvb5-4-snap-gene-167.12-mRNA-1	1.65139	0.155688	1.28976	0.40639	0.113575	0	0.961247	0	0.512228	0.197578	0.288825	0.1469	-3.25595	0.0480084	-1.5511	0.427709	-2.8776	0.514505	-5.71049	0.022948	-1.33592	0.751687	-0.775169	1	1	0.000578683	down	none	none	none	none	none	none	#N/A
295	FxaC_19g32740	augustus_masked-Fvb5-4-processed-gene-194.7-mRNA-1	0	0.584065	0.0678042	0.0894879	0.0625235	0.575834	0	0.36775	3.94268	6.46165	2.02523	3.45943	4.90923	0.0212321	0.307927	1	2.76949	0.0947605	4.24265	0.0857103	0.721703	0.462871	0.744474	0.443406	0.000153926	1	up	none	none	none	none	none	none	#N/A
296	FxaC_19g39090	snap_masked-Fvb5-4-processed-gene-234.13-mRNA-1	1.09336	0.049911	0.789057	0	0.691105	0.0471243	0.185502	0	0.477312	0.323094	0.0955931	0.0213097	-4.08584	0.0192252	-5.97411	0.0122413	-3.50229	0.0563936	-3.95809	0.281764	-0.508036	1	-1.46363	0.867182	1	2.29346e-05	down	none	none	none	none	none	none	Transcription termination factor, mitochondrial/chloroplastic | "MTERF superfamily, mitochondrial/chloroplastic"
297	FxaC_20g00080	augustus_masked-Fvb5-2-processed-gene-0.3-mRNA-1	1.1102	0.152276	0.459233	0.190574	0.355463	0.0347978	0.653476	0.0795453	0.0818261	0	0.0373677	0	-2.77332	0.0559312	-1.3197	0.598471	-3.0001	0.138385	-2.83501	0.107235	-3.27604	0.406617	-2.27716	0.634415	1	0.00028538	down	none	none	none	none	none	none	#N/A
298	FxaC_20g00630	maker-Fvb5-2-augustus-gene-3.46-mRNA-1	0.6804	0.931061	0.498043	1.03686	0.465386	1.41313	0.341242	0.874031	0.882354	1.66116	0.556317	1.35217	0.443373	0.864872	1.09	0.185935	1.58668	0.0159996	1.30711	0.128469	0.907241	0.191817	1.27991	0.0358296	8.12377e-06	1	up	none	none	none	none	none	none	Peptide chain release factor class I/class II
299	FxaC_20g03170	augustus_masked-Fvb5-2-processed-gene-16.0-mRNA-1	1.02633	0.0439217	0.584315	0	0.63197	0	0.238135	0	0.320868	0.0271493	0.30184	0.0254188	-4.16943	0.0180606	-5.75459	0.02136	-5.85624	0.0101414	-4.49715	0.163741	-3.03587	0.176582	-3.12204	0.118344	1	4.67572e-08	down	none	none	none	none	none	none	Protein SPIRAL1-like
300	FxaC_20g04680	maker-Fvb5-2-snap-gene-24.40-mRNA-1	0.613912	0.097793	0.68712	0.0798949	0.410104	0.0431786	0.548808	0.122112	0.062231	0	0.529323	0.0994067	-2.64193	0.0290477	-3.05689	0.0103059	-3.09067	0.0205922	-2.11889	0.0927763	-3.648	0.21284	-2.25961	0.0187317	1	8.32632e-09	down	none	none	none	none	none	none	Gdt1 family
301	FxaC_20g14470	maker-Fvb5-2-augustus-gene-77.53-mRNA-1	0.193969	0	0.479983	0.167288	0.0798893	0.17388	0.143511	0	2.19806	0.957728	2.48505	1.2339	-4.96871	0.0166774	-1.37173	0.218351	1.04331	0.620991	-4.51843	0.0563993	-1.17491	0.0432407	-1.01123	0.0639974	1	4.58886e-06	down	none	none	none	none	none	none	Protein of unknown function DUF1118
302	FxaC_20g18430	maker-Fvb5-2-augustus-gene-99.40-mRNA-1	0.450305	0.0332136	0.444042	0.0379391	0.397158	0.0586592	0.352258	0.0316715	0.164668	0.0375072	0.0595128	0.0221713	-3.55941	0.0708091	-3.3807	0.0873196	-2.62787	0.15283	-3.14352	0.147563	-1.91967	0.550126	-1.4196	0.896246	1	0.000181752	down	none	none	none	none	none	none	Uncharacterized protein At3g17950-like
303	FxaC_20g19940	augustus_masked-Fvb5-2-processed-gene-107.15-mRNA-1	0.87197	0.472816	0.283885	0.126169	0.390349	0	0.338686	0.0433006	0.182912	0.215551	0.731801	0.190354	-0.906022	0.709137	-1.12756	0.743574	-5.48259	0.0127119	-2.77476	0.195301	0.226453	1	-1.95282	0.0932311	1	0.00138785	down	none	none	none	none	none	none	Late embryogenesis abundant protein, LEA_2 subgroup
304	FxaC_20g21690	maker-Fvb5-2-snap-gene-116.50-mRNA-1	0	0.0995101	0.306868	1.25767	0.136774	0.561695	0	0.0801061	0.289365	0.951922	0.0639128	0.0943709	3.74062	0.259577	2.00282	0.0864087	1.98438	0.160854	3.32843	0.381538	1.68416	0.158963	0.239851	1	0.000769981	1	up	none	none	none	none	none	none	Transferase | Chloramphenicol acetyltransferase-like domain superfamily
305	FxaC_20g22410	snap_masked-Fvb5-2-processed-gene-120.31-mRNA-1	0.444937	0	0.585502	0.0912154	0.401704	0.129652	0.780417	0.330623	0.244992	0.0253323	0.285777	0.0619197	-5.43298	0.0333124	-2.45546	0.195075	-1.6112	0.485459	-1.20837	0.629678	-2.7381	0.277917	-2.32674	0.250372	1	0.000286269	down	none	none	none	none	none	none	Kelch repeat type 1 | Kelch-type beta propeller
306	FxaC_20g30040	augustus_masked-Fvb5-2-processed-gene-172.1-mRNA-1	0	0.687736	0	0	0.233335	1.06316	0.107201	0.465388	0	0	0	0.438126	5.56965	0.0377218	0	1	2.10306	0.265288	1.97661	0.523748	0	1	4.95803	0.0676119	0.00808173	1	up	none	none	none	none	none	none	#N/A
307	FxaC_20g31300	maker-Fvb5-2-snap-gene-178.39-mRNA-1	2.46379	1.1448	0.928151	0.374158	1.71446	0.779913	2.42361	0.803321	1.05736	0.423012	5.00199	2.92178	-1.06568	0.11778	-1.21049	0.209895	-1.12528	0.109211	-1.57335	0.0152176	-1.3166	0.0850619	-0.761938	0.127775	1	1.14318e-06	down	none	none	none	none	none	none	RNA polymerase subunit RPB4/RPC9 | HRDC-like superfamily | Rpb4/RPC9 superfamily | DNA-directed RNA polymerase III subunit RPC9
308	FxaC_20g32980	augustus_masked-Fvb5-2-processed-gene-187.7-mRNA-1	1.10015	0.187691	3.47067	0.690731	2.68986	0.566371	0.674407	0.200265	1.14694	1.166	0.157866	0	-2.50649	0.117706	-2.27793	0.0331585	-2.1889	0.0432243	-1.73376	0.444891	0.0226987	1	-3.11307	0.275711	1	0.000250518	down	none	none	none	none	none	none	#N/A
309	FxaC_20g36130	maker-Fvb5-2-augustus-gene-210.36-mRNA-1	0.797943	0.0935649	0.870714	0.109734	0.300803	0	0.512069	0.142634	0.156739	0.0192784	0.0913556	0	-2.91869	0.045306	-2.87526	0.0425696	-5.29123	0.0235666	-1.79728	0.328162	-2.53512	0.340949	-3.64472	0.170893	1	2.69158e-06	down	none	none	none	none	none	none	DnaJ domain | "DnaJ domain, conserved site" | Chaperone J-domain superfamily
310	FxaC_20g41900	maker-Fvb5-2-snap-gene-248.76-mRNA-1	0.350753	0	0.709075	0	0.304928	0.10574	0.318276	0.0805711	0.104727	0	0	0.0216045	-5.25995	0.06815	-6.22899	0.014463	-1.39668	0.68175	-1.85762	0.552122	-3.63511	0.333538	1.68202	0.954692	1	0.00100671	down	none	none	none	none	none	none	Small GTP-binding protein domain | "Small GTPase superfamily, ARF/SAR type" | P-loop containing nucleoside triphosphate hydrolase
311	FxaC_21g00910	maker-Fvb6-1-augustus-gene-4.48-mRNA-1	0.460121	0	0.746943	0	0.829101	0	0.171929	0	0	0	0.141324	0	-5.27185	0.0708377	-5.95423	0.0257966	-6.11447	0.011849	-3.93791	0.337129	0	1	-3.64478	0.228256	1	2.67478e-05	down	none	none	none	none	none	none	Zinc finger, RING-CH-type | "Zinc finger, RING/FYVE/PHD-type" | E3 ubiquitin-protein ligase MARCH-like
312	FxaC_21g03050	augustus_masked-Fvb6-1-processed-gene-14.0-mRNA-1	0.40316	0.210484	0.268327	0	0.0701397	0.0567806	0.516722	0.0648982	0.299266	0.0692256	1.55573	0.767909	-0.861039	0.78153	-5.19612	0.0276176	-0.262336	1	-2.77197	0.0608912	-2.10284	0.203129	-1.0392	0.28762	1	0.000280747	down	none	none	none	none	none	none	#N/A
313	FxaC_21g03700	maker-Fvb6-1-snap-gene-16.75-mRNA-1	0.0634952	0.726265	0.250266	2.4619	0.181743	0.616927	0.20267	0.543628	0.479305	0.253345	0.208093	0.386372	3.14399	0.130849	3.17205	0.0183052	1.73671	0.42687	1.41191	0.672038	-0.912063	0.995569	0.769305	1	0.00732537	1	up	none	none	none	none	none	none	#N/A
314	FxaC_21g04660	maker-Fvb6-1-augustus-gene-21.33-mRNA-1	2.35079	0.409548	1.70661	0.472781	3.86809	1.3074	2.05718	0.354741	2.36753	1.41147	2.49273	1.34485	-2.41477	0.0132102	-1.81774	0.093567	-1.52101	0.0553015	-2.4203	0.0207004	-0.784149	0.569188	-0.86029	0.365957	1	1.08727e-06	down	none	none	none	none	none	none	#N/A
315	FxaC_21g06660	augustus_masked-Fvb6-1-processed-gene-30.20-mRNA-1	0.615621	0.419012	0.297712	0	1.84947	0.261915	0.0558619	0.299648	0.0894409	0	0.328093	0	-0.555739	1	-4.24576	0.220947	-2.75724	0.0722272	2.04454	0.600162	-2.74819	0.633246	-4.34533	0.073114	1	0.00546012	down	none	none	none	none	none	none	Protein of unknown function DUF2244, transmembrane
316	FxaC_21g10250	maker-Fvb6-1-augustus-gene-46.44-mRNA-1	0.375242	0.192608	0.252765	0.0388641	0.143258	0.034074	0.427745	0.130337	0.298481	0.186158	0.537565	0.148758	-0.96106	0.573348	-2.58415	0.0712137	-2.02044	0.234711	-1.68206	0.169218	-0.668173	0.90508	-1.84815	0.0280887	1	0.000126838	down	none	none	none	none	none	none	Regulator of chromosome condensation, RCC1 | Regulator of chromosome condensation 1/beta-lactamase-inhibitor protein II
317	FxaC_21g23520	maker-Fvb6-1-augustus-gene-110.61-mRNA-1	0.213594	0.0883459	0.624459	0.164208	0.977373	0.310668	0.279746	0.0571873	0.528142	0.465136	0.0965344	0.0914261	-1.20943	0.338026	-1.93992	0.0100802	-1.63533	0.0120692	-2.26801	0.026937	-0.186572	1	0.0452391	1	1	3.237e-05	down	none	none	none	none	none	none	Nuclease associated modular domain 3
318	FxaC_21g24330	maker-Fvb6-1-snap-gene-115.62-mRNA-1	0.706526	0	4.17537	1.44186	13.183	9.03863	0.366271	0	2.38375	2.0811	0.123205	0.431032	-4.55332	0.0563585	-1.56417	0.0963733	-0.540191	0.663623	-3.57703	0.266765	-0.215578	1	1.54627	0.634471	1	0.00979695	down	none	none	none	none	none	none	#N/A
319	FxaC_21g27760	maker-Fvb6-1-snap-gene-132.47-mRNA-1	0.188913	0.824055	0.0822264	0.203755	0	0.258307	0.0758657	0.368168	0.0278643	0.126175	0.241697	0.504248	2.03134	0.248766	1.26334	0.822847	4.64811	0.074819	2.14882	0.377935	1.85043	0.752786	1.0426	0.734742	0.006393	1	up	none	none	none	none	none	none	Jacalin-like lectin domain | Jacalin-like lectin domain superfamily
320	FxaC_21g28180	augustus_masked-Fvb6-1-processed-gene-135.0-mRNA-1	0.648807	0.451314	0.17996	0.961213	0	0	0.147202	0.925988	0.0570451	0.322387	0	0.189245	-0.496689	1	2.361	0.0948875	0	1	2.56786	0.0844155	2.28194	0.289481	4.35027	0.11189	0.00423434	1	up	none	none	none	none	none	none	Chlorophyll A-B binding protein, plant | Chlorophyll A-B binding protein | Chlorophyll a/b binding domain superfamily
321	FxaC_21g31520	maker-Fvb6-1-snap-gene-154.77-mRNA-1	1.76248	0.581155	0.502922	0.293491	0.602733	0	1.06293	0.720947	0.658421	0.0845208	0.529194	0.0721292	-1.57269	0.28039	-0.753674	0.949045	-5.30927	0.0191969	-0.58004	1	-2.79511	0.0883716	-2.71322	0.0918148	1	0.000124014	down	none	none	none	none	none	none	#N/A
322	FxaC_21g34010	maker-Fvb6-1-snap-gene-169.47-mRNA-1	0.622196	0.186748	0.842167	0	0.612126	0	0.530635	0	0.816328	0.115557	0.692662	0.220575	-1.651	0.497595	-5.80687	0.016797	-5.38893	0.0233832	-5.12142	0.0640459	-2.63432	0.101651	-1.69073	0.319663	1	1.32217e-06	down	none	none	none	none	none	none	Rx, N-terminal
323	FxaC_21g36040	maker-Fvb6-1-augustus-gene-181.34-mRNA-1	0.53939	0.156463	1.8781	0.671564	0.715223	0.143311	0.0989031	0.198947	0.218603	0.0561998	0.140829	0.126328	-1.74475	0.215925	-1.452	0.142928	-2.24956	0.0494287	0.870787	0.901231	-1.75487	0.396871	-0.424104	1	1	0.00474913	down	none	none	none	none	none	none	Pyridoxal phosphate-dependent transferase, major domain | Pyridoxal phosphate-dependent transferase domain 1 | Pyridoxal phosphate-dependent transferase
324	FxaC_21g38280	maker-Fvb6-1-augustus-gene-194.22-mRNA-1	0.344761	0.0244482	0.366828	0.048083	0.31763	0.101985	0.132239	0.205916	0.217137	0.0985032	0.320668	0.109169	-3.62958	0.0347901	-2.70322	0.0913905	-1.53576	0.367169	0.536282	1	-1.08131	0.763109	-1.41256	0.337623	1	0.00206902	down	none	none	none	none	none	none	Zinc finger C2H2-type | Zinc finger C2H2 superfamily
325	FxaC_21g41070	augustus_masked-Fvb6-1-processed-gene-209.4-mRNA-1	0.327916	0	0.31276	0	0.155974	0.0461833	0.140094	0	0.654513	0.369961	0.435338	0.114453	-4.77729	0.125391	-4.71137	0.142001	-1.48841	0.810912	-3.58465	0.424379	-0.808291	1	-1.85201	0.391564	1	0.00494002	down	none	none	none	none	none	none	NB-ARC | P-loop containing nucleoside triphosphate hydrolase
326	FxaC_21g43280	augustus_masked-Fvb6-1-processed-gene-222.6-mRNA-1	1.10544	0.540803	0.555012	0.0742259	1.02487	0.178204	1.23786	0.199788	0.189302	0.153222	0.177648	0.129578	-0.986993	0.474622	-2.76493	0.043635	-2.44085	0.0158844	-2.53468	0.01359	-0.299239	1	-0.390771	1	1	5.26427e-05	down	none	none	none	none	none	none	#N/A
327	FxaC_21g46220	maker-Fvb6-1-augustus-gene-238.31-mRNA-1	0.511646	0	0	0	0.546578	0	0.630815	0.0902604	0.439577	0	0.365892	0.0432597	-4.79242	0.1578	0	1	-4.89628	0.109221	-2.62028	0.405454	-4.59313	0.126335	-2.653	0.350324	1	0.00148131	down	none	none	none	none	none	none	#N/A
328	FxaC_21g49350	maker-Fvb6-1-augustus-gene-255.35-mRNA-1	0.616536	0.0753906	0.425955	0	0.212425	0.273651	0.856379	0.313214	0.378789	0.131875	0.865665	0.0284427	-2.86746	0.242237	-4.71147	0.134695	0.295491	1	-1.43327	0.630739	-1.41465	0.799986	-4.04087	0.0169035	1	0.00193024	down	none	none	none	none	none	none	#N/A
329	FxaC_21g51470	augustus_masked-Fvb6-1-processed-gene-266.11-mRNA-1	0.321759	0.154955	0.678687	1.80804	1.79635	4.56775	0.299824	1.39742	0.164473	1.06304	0.147495	0.451984	-0.822414	1	1.36401	0.298195	1.33887	0.179687	2.20499	0.103845	2.53638	0.0547347	1.50592	0.522475	0.000979486	1	up	none	none	none	none	none	none	Histone H2B | Histone H2A/H2B/H3 | Histone-fold
330	FxaC_21g51590	augustus_masked-Fvb6-1-processed-gene-267.12-mRNA-1	0.562034	0	0.35084	0	1.5894	0	0.622421	0	0.440484	0.0761266	0	0.0423539	-4.5544	0.192268	-3.92873	0.341688	-6.00576	0.0191719	-4.70144	0.179582	-2.31374	0.584952	1.64129	0.977797	1	0.00103522	down	none	none	none	none	none	none	#N/A
331	FxaC_21g52030	maker-Fvb6-1-augustus-gene-269.38-mRNA-1	0.182618	0	0.325958	0.23545	0.454993	0.0445412	0.303222	0.050909	0.0643974	0	1.0111	0.238393	-4.01474	0.271801	-0.530942	1	-3.00041	0.170524	-2.27279	0.474356	-2.74806	0.635119	-1.95642	0.161609	1	0.00455181	down	none	none	none	none	none	none	#N/A
332	FxaC_21g56850	maker-Fvb6-1-augustus-gene-296.44-mRNA-1	0.385173	0.0758144	0.870238	0.284266	0.665482	0.28449	0.245879	0.0186152	0.13909	0.220504	0.354565	0.769241	-2.31309	0.0317258	-1.5787	0.0534828	-1.19851	0.17588	-3.41152	0.0167524	0.649011	0.927482	1.1152	0.141241	1	0.000235765	down	none	none	none	none	none	none	DUF3741-associated sequence motif
333	FxaC_21g59210	maker-Fvb6-1-augustus-gene-306.62-mRNA-1	0.0787131	0.189885	0.0590697	0.544074	0.163806	0.667174	0.093488	0.430478	0.0299368	0.0929871	0.0222353	0.209577	1.12773	0.743121	3.07132	0.0216836	1.99685	0.0997142	2.05516	0.169536	1.34759	0.84575	3.02947	0.0825433	7.38013e-05	1	up	none	none	none	none	none	none	Signal recognition particle, SRP54 subunit, GTPase domain | "Signal recognition particle, SRP54 subunit, M-domain" | "Signal recognition particle, SRP54 subunit, eukaryotic" | "Signal recognition particle, SRP54 subunit, helical bundle" | "Signal recognition particle, SRP54 subunit" | P-loop containing nucleoside triphosphate hydrolase | "SRP/SRP receptor, N-terminal" | "Signal recognition partic…
334	FxaC_21g63420	maker-Fvb6-1-snap-gene-324.50-mRNA-1	0.139759	0	0.0727172	0.241069	1.0055	0.0761449	0.800308	0.077922	0.612016	0.15847	0.783749	0.114406	-3.10054	0.53754	1.67001	0.754003	-3.49142	0.0827743	-3.07588	0.188332	-1.94082	0.464188	-2.52985	0.148952	1	0.00293279	down	none	none	none	none	none	none	Ccc1 family
335	FxaC_21g65820	maker-Fvb6-1-augustus-gene-336.39-mRNA-1	0.187599	0.778942	0.449032	1.37503	0.196483	1.01256	0.460015	0.938298	0.699338	1.36076	0.63054	0.773977	2.04552	0.116858	1.53233	0.151169	2.33668	0.0300177	0.998257	0.543644	0.973497	0.459	0.260566	1	0.000511754	1	up	none	none	none	none	none	none	#N/A
336	FxaC_21g72130	augustus_masked-Fvb6-1-processed-gene-365.22-mRNA-1	0.438775	0	0.37938	0.339742	0.603309	0.0402481	0.43243	0.0460021	0.0348481	0	0.216102	0.160815	-5.39074	0.0469173	-0.0704443	1	-3.55006	0.069002	-2.9076	0.230466	-1.97213	0.915194	-0.336139	1	1	0.00395075	down	none	none	none	none	none	none	Lateral organ boundaries, LOB
337	FxaC_22g03520	snap_masked-Fvb6-3-processed-gene-17.29-mRNA-1	4.00872	2.75785	0.729978	0	0.622972	0	1.51682	0.453686	0.567454	0.186992	1.31429	0.0823976	-0.533131	0.947477	-4.91748	0.0601697	-4.7294	0.0543102	-1.71839	0.322559	-1.43557	0.683428	-3.38002	0.0104994	1	2.84451e-05	down	none	none	none	none	none	none	#N/A
338	FxaC_22g07640	maker-Fvb6-3-snap-gene-36.87-mRNA-1	0.080252	0.602317	0.0767171	0.860386	0.0322387	0.375209	0.0417009	0.40802	0.0565993	0.588193	0.201821	0.715413	2.77473	0.10092	3.34747	0.023258	3.11964	0.0986613	3.1216	0.118958	3.07707	0.0424325	1.76807	0.210063	7.4564e-07	1	up	none	none	none	none	none	none	Zinc finger C2H2-type | Zinc finger C2H2 superfamily
339	FxaC_22g07690	augustus_masked-Fvb6-3-processed-gene-36.14-mRNA-1	0.0533573	0.291083	0.375346	0.615966	0.120262	0.681758	0.255466	0.45683	0.188889	0.610007	0.229626	0.658249	2.1956	0.224072	0.67883	0.816406	2.42337	0.0336178	0.875882	0.739966	1.62472	0.177351	1.45526	0.203237	0.000404325	1	up	none	none	none	none	none	none	Sec63 domain | Immunoglobulin E-set | C2 domain superfamily
340	FxaC_22g07920	maker-Fvb6-3-augustus-gene-37.39-mRNA-1	0.0983325	0.945056	0.223057	1.10767	0	0.0348701	0.255925	1.04584	0.0734141	0.131713	0.0318569	0.0947453	3.19032	0.0179983	2.19918	0.0723121	2.3044	0.635858	2.03674	0.120239	0.801092	1	1.49674	0.757183	0.000341147	1	up	none	none	none	none	none	none	Transcription factor TFIIB | "Zinc finger, TFIIB-type" | "Transcription factor TFIIB, cyclin-like domain" | Cyclin-like superfamily
341	FxaC_22g09260	augustus_masked-Fvb6-3-processed-gene-43.7-mRNA-1	1.46445	0.109202	0.219224	0.0536927	0.795378	0.0455535	0.343858	0.349554	0.269581	0.0370252	1.05935	0.237857	-3.66534	0.010177	-1.7435	0.628976	-3.76712	0.0214376	-0.0555094	1	-2.56274	0.321109	-2.06581	0.0735557	1	1.96727e-05	down	none	none	none	none	none	none	Basic-leucine zipper domain
342	FxaC_22g11550	augustus_masked-Fvb6-3-processed-gene-54.5-mRNA-1	0.246042	0.970131	0.245619	0.376526	0.761274	0.247058	0.801816	4.13806	0.086763	0.318271	0.182233	0.506692	1.9448	0.212527	0.645664	1	-1.5502	0.368139	2.37777	0.0187251	1.56224	0.682539	1.41337	0.503445	0.00860807	1	up	none	none	none	none	none	none	Uncharacterized protein Os04g0629400-like
343	FxaC_22g15390	augustus_masked-Fvb6-3-processed-gene-75.5-mRNA-1	1.19699	0.217113	0.657096	0.165417	0.172605	0.0227768	0.489432	0.0551625	0.0906525	0.0457413	0.326138	0.0807067	-2.38184	0.0220914	-1.89695	0.126445	-2.5923	0.187894	-3.01903	0.034206	-0.802628	1	-1.94345	0.119482	1	9.67056e-06	down	none	none	none	none	none	none	Transcription factor GRAS
344	FxaC_22g17790	snap_masked-Fvb6-3-processed-gene-89.11-mRNA-1	0.559577	0	0.605482	0.0476306	0.0332786	0	0.202119	0	0.277685	0.0529119	0.513266	0.122634	-5.68951	0.0320985	-3.34038	0.117386	-2.06417	0.789561	-4.27156	0.239781	-2.10276	0.483258	-1.81921	0.329089	1	0.00026269	down	none	none	none	none	none	none	#N/A
345	FxaC_22g25900	maker-Fvb6-3-augustus-gene-140.29-mRNA-1	0.787854	0.126884	0.23801	0.069448	0.54124	0.0817733	0.722055	0.29892	0.210268	0.055945	0.392549	0.0246521	-2.61072	0.0449194	-1.68363	0.46954	-2.56517	0.062801	-1.25775	0.451671	-1.7409	0.456484	-3.37892	0.0105051	1	9.09771e-06	down	none	none	none	none	none	none	Zinc finger, RING-type | "Zinc finger, RING/FYVE/PHD-type"
346	FxaC_22g28760	maker-Fvb6-3-augustus-gene-159.47-mRNA-1	0.756706	0.144123	0.688843	0.10999	0.111741	0	0.338237	0.0644486	0.829296	0.376562	0.202119	0.0303385	-2.37575	0.0135114	-2.53797	0.0113603	-4.55945	0.0477305	-2.31893	0.072932	-1.10928	0.252137	-2.51087	0.0437778	1	2.09918e-08	down	none	none	none	none	none	none	Major intrinsic protein | "Major intrinsic protein, conserved site" | Aquaporin-like | Aquaporin transporter
347	FxaC_22g32440	augustus_masked-Fvb6-3-processed-gene-188.4-mRNA-1	0.869506	0.0795513	3.11168	1.56218	1.85889	0.206867	1.04504	0.245619	0.201399	0.0898351	0.837807	0.452754	-3.26376	0.0571577	-0.977594	0.477737	-3.05227	0.0102971	-2.03127	0.20118	-0.992906	1	-0.888985	0.706864	1	0.000165673	down	none	none	none	none	none	none	VQ | Sigma factor binding protein 1/2
348	FxaC_22g32620	maker-Fvb6-3-snap-gene-190.23-mRNA-1	0.136992	0.644714	0	0	0.465309	2.22466	0.275963	0.745826	0.0976488	0.186488	0	0.183454	2.23201	0.183365	0	1	2.23057	0.0401278	1.37862	0.468072	0.823681	1	4.28267	0.108861	0.00332037	1	up	none	none	none	none	none	none	UBA-like superfamily | Ubiquitin-associated domain
349	FxaC_22g37070	maker-Fvb6-3-augustus-gene-220.31-mRNA-1	0.780823	0.127885	1.34886	0.520392	1.41219	0.395167	0.861162	0.251897	1.16093	0.644962	2.63705	1.06929	-2.44189	0.0361148	-1.38354	0.151211	-1.85762	0.0306008	-1.74176	0.133361	-0.85362	0.515294	-1.33856	0.0331491	1	1.2373e-06	down	none	none	none	none	none	none	#N/A
350	FxaC_22g43990	augustus_masked-Fvb6-3-processed-gene-271.3-mRNA-1	0.37586	0	0.133618	0	0.840948	0.0699582	0.565602	0.223288	0.478187	0.230376	1.90657	0.310453	-4.55675	0.130258	-3.0621	0.521481	-3.37733	0.0694862	-1.31828	0.70191	-1.0447	0.915779	-2.58643	0.0223042	1	0.000214969	down	none	none	none	none	none	none	#N/A
351	FxaC_22g44980	maker-Fvb6-3-augustus-gene-277.38-mRNA-1	1.68852	4.47869	2.20044	5.57378	0.633338	1.20955	1.8572	4.85104	1.29047	1.42924	1.35034	1.13209	1.41219	0.011305	1.32434	0.0116402	0.922566	0.30236	1.39533	0.0109922	0.157949	1	-0.247796	1	1.51513e-05	1	up	none	none	none	none	none	none	Cytochrome b-c1 complex subunit 9 | Cytochrome b-c1 complex subunit 9 superfamily
352	FxaC_22g46080	augustus_masked-Fvb6-3-processed-gene-285.3-mRNA-1	0.609609	0	1.71546	0.296998	0.32516	0.0433843	0.391759	0.0495867	0.130636	0	0.0465883	0	-5.74089	0.0190469	-2.54698	0.0727126	-2.58368	0.271347	-2.717	0.260931	-3.64204	0.289651	-2.27732	0.641756	1	4.68916e-05	down	none	none	none	none	none	none	Redoxin | Thioredoxin domain | Thioredoxin-like superfamily | Peroxiredoxin-5-like
353	FxaC_22g46100	maker-Fvb6-3-snap-gene-285.46-mRNA-1	0.0483466	0.0538803	0.571673	0.179884	0.335151	0	0.584258	0	0.694739	0.382258	1.39787	0.429785	0.114149	1	-1.54618	0.49545	-4.70667	0.0692176	-5.46096	0.0291478	-0.897541	0.874141	-1.75322	0.132327	1	0.000970124	down	none	none	none	none	none	none	#N/A
354	FxaC_22g50050	snap_masked-Fvb6-3-processed-gene-313.35-mRNA-1	0.0248028	0.232054	0.121068	0.684825	0.0903138	0.468079	0.154102	0.159792	0.222881	0.521803	0.512752	0.930113	2.84596	0.134405	2.36538	0.0417492	2.2896	0.0670799	0.0421111	1	1.19995	0.428216	0.868739	0.49125	0.000384644	1	up	none	none	none	none	none	none	S-adenosylmethionine synthetase | "S-adenosylmethionine synthetase, N-terminal" | "S-adenosylmethionine synthetase, central domain" | "S-adenosylmethionine synthetase, C-terminal" | "S-adenosylmethionine synthetase, conserved site" | S-adenosylmethionine synthetase superfamily
355	FxaC_22g51700	maker-Fvb6-3-augustus-gene-322.24-mRNA-1	0.452681	0.0446552	0.577611	0.0510086	0.543275	0.149023	0.390812	0.0902286	0.15212	0.194295	0.313169	0.110159	-3.15072	0.132284	-3.35079	0.0821177	-1.75085	0.354278	-1.95667	0.434078	0.342934	1	-1.42297	0.555027	1	0.00643606	down	none	none	none	none	none	none	#N/A
356	FxaC_22g54340	maker-Fvb6-3-augustus-gene-336.25-mRNA-1	0.252596	0	0.329349	0.210881	0.337477	0.0344057	0.391599	0	0.310065	0.0667335	0.791549	0.254484	-4.97014	0.0631005	-0.69389	0.981259	-3.09078	0.104094	-5.59015	0.02248	-2.09911	0.282657	-1.66551	0.168588	1	1.95328e-05	down	none	none	none	none	none	none	Thaumatin family | "Thaumatin, conserved site" | Osmotin/thaumatin-like superfamily
357	FxaC_22g54620	snap_masked-Fvb6-3-processed-gene-338.12-mRNA-1	1.5994	0.12779	1.93859	0.437914	2.9506	0.438921	1.93296	0.394558	0.312534	0.346619	1.75036	0.951214	-3.45871	0.0449782	-2.16682	0.157037	-2.65762	0.031753	-2.24887	0.150282	-0.0639215	1	-0.825276	0.731121	1	0.000174689	down	none	none	none	none	none	none	#N/A
358	FxaC_22g55510	maker-Fvb6-3-augustus-gene-343.43-mRNA-1	0.472146	0.142614	0.476273	0.148414	0.54466	0.0764942	0.461279	0.0401913	0.152376	0.0516022	0.199814	0.0548137	-1.73366	0.175904	-1.60753	0.208599	-2.79018	0.0139546	-3.29828	0.0135834	-1.49601	0.507726	-1.84215	0.186816	1	2.30133e-06	down	none	none	none	none	none	none	Carbohydrate kinase PfkB | Ribokinase-like
359	FxaC_22g56310	maker-Fvb6-3-augustus-gene-347.48-mRNA-1	1.72735	0.475173	0.935218	0.368997	0.109168	0.177672	1.28306	0.317447	0.49496	0.119063	0.88481	0.276871	-1.8439	0.0200647	-1.31991	0.184146	0.558071	1	-1.98734	0.0212517	-2.04314	0.0458733	-1.62463	0.0324614	1	1.05003e-06	down	none	none	none	none	none	none	Zinc finger, RING-type | "Zinc finger, RING/FYVE/PHD-type" | "Zinc finger, RING-type, conserved site"
360	FxaC_22g60170	augustus_masked-Fvb6-3-processed-gene-369.13-mRNA-1	0.478929	1.21297	0.333688	0.794382	0.275297	1.00305	0.456878	1.02177	0.354552	0.962805	0.135257	0.480478	1.28079	0.352502	1.18465	0.471697	1.83242	0.125222	1.10286	0.506533	1.44707	0.260146	1.74446	0.261524	0.00129959	1	up	none	none	none	none	none	none	#N/A
361	FxaC_22g66570	snap_masked-Fvb6-3-processed-gene-402.50-mRNA-1	0.45475	0	0.921442	0	0.0897076	0	0.477989	0.0622529	0.0809171	0	0.175466	0.0985189	-4.98496	0.117712	-5.98608	0.0299446	-2.87437	0.573117	-2.62591	0.386304	-2.75205	0.677392	-0.467038	1	1	0.00181947	down	none	none	none	none	none	none	NADP-dependent oxidoreductase domain | NADP-dependent oxidoreductase domain superfamily
362	FxaC_22g69510	snap_masked-Fvb6-3-processed-gene-415.37-mRNA-1	0.909833	0.267372	0.479157	0.161089	0.49818	0.151482	0.938179	0.316388	0.530921	0.455708	0.63765	0.319296	-1.73154	0.0329401	-1.52909	0.134372	-1.64608	0.0773609	-1.55223	0.0610324	-0.209157	1	-1.03886	0.20262	1	2.35175e-05	down	none	none	none	none	none	none	Glutathione synthase, substrate-binding domain | Glutathione synthase | "Glutathione synthase, alpha-helical" | "Glutathione synthase, N-terminal, eukaryotic" | "Glutathione synthase, C-terminal, eukaryotic" | Pre-ATP-grasp domain superfamily | "Glutathione synthase, substrate-binding domain superfamily"
363	FxaC_22g72140	maker-Fvb6-3-augustus-gene-428.43-mRNA-1	0	0.271268	0	0.124626	0.0550819	0.145501	0.060398	0.443199	0.284273	0.443059	0.101556	0.566922	4.93569	0.0684988	3.91037	0.23184	1.19411	0.843426	2.62372	0.177045	0.633865	1	2.31672	0.134511	0.00100982	1	up	none	none	none	none	none	none	#N/A
364	FxaC_23g02060	snap_masked-Fvb6-2-processed-gene-13.24-mRNA-1	3.24263	0.294845	0.421236	0	0.367047	0	0.754136	0	0.993006	0.226265	2.30859	0.764374	-3.22795	0.0697216	-3.57791	0.392915	-3.41436	0.375305	-4.46352	0.183739	-2.08277	0.472317	-1.66527	0.324332	1	0.00054697	down	none	none	none	none	none	none	#N/A
365	FxaC_23g03970	maker-Fvb6-2-augustus-gene-24.25-mRNA-1	0.574552	0.0539068	0.372626	0.206951	0.324173	0.0674614	0.385327	0.105865	0.543087	0.238452	0.160445	0.0317759	-3.34402	0.0149663	-0.861443	0.755312	-2.12076	0.158346	-1.76162	0.284665	-1.15696	0.4646	-2.34119	0.181995	1	0.000109835	down	none	none	none	none	none	none	SANT/Myb domain | Homeobox-like domain superfamily | Myb-like transcription factor | Myb domain
366	FxaC_23g07450	maker-Fvb6-2-augustus-gene-44.34-mRNA-1	0.680018	0.217628	1.20377	0.356302	0.631908	0.211532	0.737813	0.41095	0.61368	0.307381	0.773964	0.370244	-1.60376	0.0749664	-1.74536	0.0199098	-1.56809	0.0706455	-0.857831	0.45566	-1.01737	0.298252	-1.07208	0.149998	1	6.25437e-06	down	none	none	none	none	none	none	Dynein light chain, type 1/2 | Dynein light chain superfamily
367	FxaC_23g07960	maker-Fvb6-2-snap-gene-47.33-mRNA-1	0.638326	0.436373	0.853425	0.204796	0.916207	0.205267	1.36122	0.653978	0.571963	0.113692	0.620789	0.580557	-0.535943	1	-2.08682	0.166447	-2.05471	0.13211	-1.01762	0.580393	-2.28423	0.141092	-0.11933	1	1	0.00551003	down	none	none	none	none	none	none	Zinc finger, RING-type | "Zinc finger, RING/FYVE/PHD-type"
368	FxaC_23g09360	maker-Fvb6-2-augustus-gene-58.22-mRNA-1	0.645514	0.0564839	0.706079	0.240129	0.430806	0.141373	0.513954	0	0.353029	0.09672	0.83587	0.276189	-3.29662	0.0922346	-1.5337	0.451213	-1.49647	0.531747	-5.36488	0.0381147	-1.72536	0.522524	-1.54168	0.291324	1	0.000283658	down	none	none	none	none	none	none	#N/A
369	FxaC_23g09970	augustus_masked-Fvb6-2-processed-gene-62.0-mRNA-1	1.13014	1.54501	0.309824	2.15689	0.318107	0.874566	1.08229	1.39453	0.102282	0.801998	0	0.137149	0.434636	1	2.71471	0.0190466	1.37392	0.416047	0.369467	1	2.7799	0.0691931	3.2653	0.345648	0.00072969	1	up	none	none	none	none	none	none	#N/A
370	FxaC_23g10600	augustus_masked-Fvb6-2-processed-gene-66.5-mRNA-1	0.162861	0.839403	0.0440894	0.891645	0.0895284	0.754639	0.566989	0.956512	0.311421	0.291968	0.152555	0.34323	2.34652	0.1607	3.92445	0.0181393	2.93093	0.0655755	0.725219	0.908252	-0.108667	1	1.11193	0.769628	0.00183008	1	up	none	none	none	none	none	none	#N/A
371	FxaC_23g14390	maker-Fvb6-2-snap-gene-95.29-mRNA-1	0.192199	0	0.598588	0.447725	0.280445	0	0.403265	0	0.338178	0.118624	0.556081	0.317694	-3.99799	0.271745	-0.450935	1	-4.52036	0.120527	-5.03004	0.0880274	-1.55048	0.701766	-0.84702	0.883655	1	0.00443887	down	none	none	none	none	none	none	#N/A
372	FxaC_23g21050	maker-Fvb6-2-augustus-gene-143.21-mRNA-1	0.729241	0.551575	0.904154	0.131095	0.728533	0.262794	1.24084	0.195414	0.242916	0.0691422	0.393581	0.0399697	-0.403648	1	-2.79036	0.0230856	-1.41108	0.282224	-2.63103	0.018136	-1.72604	0.420125	-3.12217	0.0174455	1	3.98743e-06	down	none	none	none	none	none	none	Fe-S cluster assembly domain superfamily
373	FxaC_23g22440	augustus_masked-Fvb6-2-processed-gene-152.7-mRNA-1	0.239605	0	0.201687	0	0.519063	0	0.201423	0	0.55881	0.0924945	0.395999	0.0772688	-3.97601	0.331181	-3.60684	0.438439	-5.00642	0.092944	-3.61073	0.459294	-2.3979	0.395317	-2.14749	0.444725	1	0.00184359	down	none	none	none	none	none	none	#N/A
374	FxaC_23g22950	snap_masked-Fvb6-2-processed-gene-155.9-mRNA-1	0.470698	1.75363	0.477099	1.32815	0.675783	1.05044	0.743056	1.54261	1.08481	1.20504	0.628728	1.46411	1.88352	0.0473356	1.49636	0.163092	0.625885	0.785136	1.03522	0.398496	0.178876	1	1.22484	0.181716	0.00187062	1	up	none	none	none	none	none	none	Protein of unknown function DUF247, plant
375	FxaC_23g23790	maker-Fvb6-2-augustus-gene-162.35-mRNA-1	0.255751	0.122733	0.364086	0.107007	0.485101	0.212622	0.455472	0.0905851	0.432598	0.238305	0.56393	0.193423	-1.08388	0.497476	-1.65831	0.137695	-1.17955	0.257714	-2.27411	0.0283981	-0.836455	0.572321	-1.47997	0.0518335	1	4.11435e-05	down	none	none	none	none	none	none	3-deoxy-D-manno-octulosonic-acid transferase, N-terminal | "3-deoxy-D-manno-octulosonic-acid transferase, N-terminal domain superfamily" | 3-deoxy-D-manno-octulosonic acid transferase
376	FxaC_23g25660	snap_masked-Fvb6-2-processed-gene-173.14-mRNA-1	0.0760016	1.62402	0.0737202	0.867308	0	0.869786	0.209659	1.89766	0.105435	0.396064	0.14844	0.152966	4.19612	0.0155438	3.36113	0.0880569	5.57995	0.0112108	3.0888	0.0449522	1.71796	0.6552	-0.143368	1	7.57802e-06	1	up	none	none	none	none	none	none	Ubiquitin-like domain superfamily
377	FxaC_23g25870	maker-Fvb6-2-snap-gene-174.43-mRNA-1	1.12383	0.656966	0.543323	0	0.587228	0.0574863	0.400673	0.0735199	0.0936207	0.120528	0.479449	0.0779863	-0.766927	0.917304	-5.1914	0.0640658	-3.0003	0.161371	-2.27102	0.463315	0.390052	1	-2.13639	0.283217	1	0.00934774	down	none	none	none	none	none	none	Carbohydrate kinase PfkB | Ribokinase-like
378	FxaC_23g27160	maker-Fvb6-2-snap-gene-182.43-mRNA-1	0.14267	0.442267	0.756162	0.328122	0.963347	0	0.781614	0.26702	0.607071	0.142841	0.575871	0	1.56833	0.670016	-1.08289	0.78882	-5.7097	0.0164933	-1.51574	0.618755	-1.89317	0.471652	-4.98609	0.0182776	1	0.00065757	down	none	none	none	none	none	none	#N/A
379	FxaC_23g27570	maker-Fvb6-2-augustus-gene-184.46-mRNA-1	0.884574	0.109706	0.931238	0.213824	0.596771	0.519326	1.51642	0.585042	0.451151	0.212033	0.692971	0.164809	-2.86779	0.0144338	-2.09971	0.0588562	-0.194261	1	-1.34394	0.202725	-1.07638	0.581119	-2.06208	0.0331084	1	1.56397e-05	down	none	none	none	none	none	none	Putative zinc- or iron-chelating domain containing protein
380	FxaC_23g28370	maker-Fvb6-2-snap-gene-189.37-mRNA-1	0.449504	0.104917	0.491865	0.0328261	0	0.0479511	0.235946	0.119391	0.112756	0	0.523526	0.106638	-1.99644	0.255258	-3.76664	0.0302842	3.13058	0.385833	-0.970414	0.874097	-4.20043	0.129074	-2.17128	0.0769339	1	0.000453872	down	none	none	none	none	none	none	Cation/H+ exchanger | Sodium/solute symporter superfamily
381	FxaC_23g29290	snap_masked-Fvb6-2-processed-gene-194.21-mRNA-1	0.590941	0.158424	1.46564	0.204796	3.8212	0.747893	3.82725	0.724522	2.953	0.418151	1.24135	0.239361	-1.63612	0.712996	-2.69715	0.199757	-2.23384	0.0927362	-2.33845	0.105719	-2.69495	0.0372077	-2.51272	0.145082	1	1.80641e-05	down	none	none	none	none	none	none	Cyclin-dependent protein kinase inhibitor SMR
382	FxaC_23g29910	snap_masked-Fvb6-2-processed-gene-198.27-mRNA-1	0.943423	0.54641	1.98883	0.683995	0.381104	0.114421	1.07784	0.261729	0.83002	0.291513	0.526093	0.222991	-0.786635	0.670543	-1.513	0.100467	-1.63393	0.310517	-1.98488	0.0704975	-1.5088	0.162105	-1.2467	0.333284	1	0.000170583	down	none	none	none	none	none	none	Bulb-type lectin domain | Bulb-type lectin domain superfamily
383	FxaC_23g30260	maker-Fvb6-2-snap-gene-200.68-mRNA-1	0.749748	0.0851932	0.190429	0	1.08316	0	0.65835	0	0.0513809	0	0.517338	0.0321409	-2.92557	0.26768	-3.52968	0.438192	-5.85472	0.0219016	-5.11465	0.105747	-1.95189	0.944317	-3.16065	0.158258	1	0.000126018	down	none	none	none	none	none	none	Bifunctional inhibitor/plant lipid transfer protein/seed storage helical domain | Bifunctional inhibitor/plant lipid transfer protein/seed storage helical domain superfamily | Putative lipid-transfer protein DIR1-like
384	FxaC_23g31100	maker-Fvb6-2-snap-gene-204.21-mRNA-1	0.65608	0	1.02656	0.0950669	0.537742	0.285856	0.746016	0	0.0501943	0	0.429978	0.0851206	-5.15487	0.0816702	-3.27274	0.141298	-0.849833	0.966991	-5.35362	0.068239	-1.95225	0.933771	-2.14128	0.404951	1	0.000764566	down	none	none	none	none	none	none	#N/A
385	FxaC_23g33060	maker-Fvb6-2-augustus-gene-215.28-mRNA-1	0.51502	0.0651191	0.865537	0.0783243	0.263396	0.0343353	0.395785	0.148905	0.16118	0.0499727	0.189477	0.111477	-2.78861	0.109755	-3.34126	0.0275034	-2.73563	0.200818	-1.3572	0.608566	-1.71121	0.648192	-0.925267	0.901727	1	0.000597622	down	none	none	none	none	none	none	#N/A
386	FxaC_23g33200	augustus_masked-Fvb6-2-processed-gene-216.2-mRNA-1	0.236145	0.656192	0.419102	0.0684355	1.00476	0.183708	0.729737	0.174787	0.650051	0.186688	0.238561	0.114425	1.49005	0.222972	-2.61951	0.0610248	-2.40767	0.0126566	-1.98746	0.0821391	-1.81605	0.0719082	-0.846905	0.766197	1	3.61062e-05	down	none	none	none	none	none	none	LURP-one-related | "Tubby-like, C-terminal" | LURP-one-related superfamily
387	FxaC_23g37140	maker-Fvb6-2-snap-gene-237.55-mRNA-1	0	0.282734	0	0.3095	0.270313	0.060738	0.129399	0.302457	0.142824	0.430269	0.0612328	1.04923	4.16265	0.237472	4.31074	0.181896	-1.81785	0.662713	1.18526	0.922814	1.50266	0.758774	3.69273	0.0465657	0.00826374	1	up	none	none	none	none	none	none	#N/A
388	FxaC_23g47180	augustus_masked-Fvb6-2-processed-gene-287.10-mRNA-1	0.459585	0.141877	0.168337	0	0.299	0	0.562807	0.0955571	0.0285225	0.0320691	0.410556	0.0315693	-1.66219	0.582935	-3.99657	0.306956	-4.8796	0.0901672	-2.4169	0.309157	-0.065931	1	-3.5932	0.0626487	1	0.00154113	down	none	none	none	none	none	none	Zinc finger, RING-type | "Zinc finger, RING/FYVE/PHD-type"
389	FxaC_23g49160	snap_masked-Fvb6-2-processed-gene-298.18-mRNA-1	11.3023	3.70725	1.27497	0	4.61256	1.92813	4.54497	2.85967	3.76026	2.93037	2.3669	1.31907	-1.59326	0.0339885	-5.0726	0.0198501	-1.22124	0.201063	-0.648842	0.725768	-0.397793	1	-0.750802	0.648616	1	0.000272222	down	none	none	none	none	none	none	#N/A
390	FxaC_23g49750	maker-Fvb6-2-augustus-gene-300.48-mRNA-1	0.370683	0.0612869	0.638002	0	0.615039	0	0.557657	0.182276	0.24574	0.0357348	0.216271	0	-2.40938	0.435867	-5.57066	0.0453223	-5.51458	0.0328432	-1.52068	0.660431	-2.34224	0.535278	-4.0391	0.134291	1	9.11863e-05	down	none	none	none	none	none	none	#N/A
391	FxaC_23g50620	maker-Fvb6-2-snap-gene-304.72-mRNA-1	0.622561	0.107216	0.215948	0	1.2008	0	0.813395	0	0.315252	0	0.103293	0	-2.21099	0.584722	-3.07203	0.600467	-5.50064	0.0537334	-4.93004	0.158123	-3.65185	0.382419	-2.27195	0.712444	1	0.0016044	down	none	none	none	none	none	none	#N/A
392	FxaC_23g52280	augustus_masked-Fvb6-2-processed-gene-311.6-mRNA-1	0.957897	0.0856001	0.144357	0	2.09691	0.180537	0.364905	0	0.846831	0.222364	2.52132	0.6824	-3.14863	0.106113	-3.02078	0.508062	-3.46014	0.0140525	-4.2246	0.188513	-1.76128	0.39419	-1.81297	0.0910745	1	1.46219e-05	down	none	none	none	none	none	none	#N/A
393	FxaC_23g56730	augustus_masked-Fvb6-2-processed-gene-334.4-mRNA-1	0.401403	0.122123	0.585079	0.205524	0.669983	0.385691	0.544309	0.0935236	0.263024	0.0823054	0.594462	0.15867	-1.69585	0.29966	-1.53071	0.272457	-0.788451	0.693321	-2.43144	0.0807922	-1.70359	0.353908	-1.88681	0.0666752	1	0.000224834	down	none	none	none	none	none	none	#N/A
394	FxaC_23g57220	maker-Fvb6-2-augustus-gene-337.59-mRNA-1	0.729647	0.228682	0.542909	0.125165	1.17183	0.470851	0.427142	0.259352	0.444351	0.275921	0.485818	0.221277	-1.69413	0.113993	-2.07346	0.0775669	-1.30811	0.15634	-0.687214	0.834355	-0.682131	0.852776	-1.17846	0.289884	1	0.000739091	down	none	none	none	none	none	none	HAUS augmin-like complex subunit 2
395	FxaC_24g05260	augustus_masked-Fvb6-4-processed-gene-24.2-mRNA-1	0.741782	0	0	0	0.0932554	0.359578	0.993784	0.395987	0.973847	0.159727	1.9171	0.486961	-5.64062	0.0138754	0	1	1.73698	0.481553	-1.26455	0.551427	-2.48123	0.0715936	-1.88383	0.0620954	1	0.000650425	down	none	none	none	none	none	none	Phosphatidylethanolamine-binding, conserved site | Phosphatidylethanolamine-binding protein | Protein FLOWERING LOCUS T | "Phosphatidylethanolamine-binding protein, eukaryotic" | PEBP-like superfamily
396	FxaC_24g06430	snap_masked-Fvb6-4-processed-gene-30.20-mRNA-1	6.43462	0.763541	1.40545	0.34045	1.81626	0.133624	2.67336	0.64724	0	0	0	0	-3.03558	0.0158225	-1.95436	0.364771	-3.40274	0.0559082	-1.97951	0.244196	0	1	0	1	1	0.00256928	down	none	none	none	none	none	none	#N/A
397	FxaC_24g08510	maker-Fvb6-4-augustus-gene-40.50-mRNA-1	0.440611	0.0791136	0.598491	0.132064	0.523193	0.0417142	0.186803	0.13314	1.5164	1.04357	1.53949	0.609583	-2.22705	0.171883	-1.99495	0.152793	-3.41525	0.019854	-0.417312	1	-0.534308	0.920948	-1.2461	0.13064	1	0.000278257	down	none	none	none	none	none	none	#N/A
398	FxaC_24g13510	augustus_masked-Fvb6-4-processed-gene-67.9-mRNA-1	0.22743	0	0.620147	0	0.764434	0.0369807	0.0787855	0	0.277647	0.0242106	0.346162	0	-4.5703	0.150242	-6.0022	0.0165469	-4.00614	0.0271959	-3.07019	0.569718	-3.01911	0.2023	-5.15435	0.0130535	1	3.69179e-07	down	none	none	none	none	none	none	#N/A
399	FxaC_24g14480	augustus_masked-Fvb6-4-processed-gene-73.2-mRNA-1	0	0.357102	0.0922696	1.60278	0	1.64638	0.653067	1.38324	0	0.20292	0	0	3.76742	0.346202	3.71301	0.0758978	5.90733	0.0122695	0.990223	0.891975	3.13954	0.538234	0	1	0.00157853	1	up	none	none	none	none	none	none	#N/A
400	FxaC_24g15370	maker-Fvb6-4-augustus-gene-77.40-mRNA-1	0.480194	0.149261	1.34878	0.430898	0.0843428	0.301076	0.200965	0.119685	0.278324	0.0610004	0.324782	0.127863	-1.66336	0.123608	-1.64271	0.0429103	1.75121	0.131448	-0.69294	0.903116	-2.1166	0.0621779	-1.24549	0.242597	1	0.00047226	down	none	none	none	none	none	none	Ammonium transporter | Blood group Rhesus C/E/D polypeptide | "Ammonium transporter, conserved site" | Ammonium transporter AmtB-like domain | Ammonium/urea transporter
401	FxaC_24g17360	maker-Fvb6-4-augustus-gene-89.32-mRNA-1	0.166803	0.898147	0.202849	0.255263	0.321849	0.693744	0.58406	1.54331	0.501929	0.488406	0.128392	0.694983	2.34094	0.0750043	0.350888	1	1.09095	0.520777	1.3788	0.260856	-0.0833894	1	2.32282	0.0664263	0.00689458	1	up	none	none	none	none	none	none	Putative membrane protein insertion efficiency factor
402	FxaC_24g17980	maker-Fvb6-4-snap-gene-93.45-mRNA-1	0.170942	0.726205	0.497501	0.847534	0.178144	0.804024	0.163134	0.546694	0.329454	0.884539	0.325047	0.646943	2.00442	0.116746	0.735877	0.73886	2.10746	0.0621623	1.64462	0.281661	1.4334	0.214066	0.925818	0.58417	0.000426242	1	up	none	none	none	none	none	none	Short-chain dehydrogenase/reductase SDR | "Short-chain dehydrogenase/reductase, conserved site" | NAD(P)-binding domain superfamily
403	FxaC_24g18270	maker-Fvb6-4-augustus-gene-95.41-mRNA-1	0.709459	0.175632	0.321278	0.0597734	0.273341	0.121523	0.478502	0.176221	0.0426595	0.0699065	0.320455	0.0914331	-1.9712	0.0430917	-2.42009	0.0564273	-1.14067	0.436023	-1.41519	0.239661	0.641165	1	-1.64983	0.0964894	1	0.00026546	down	none	none	none	none	none	none	Proton-dependent oligopeptide transporter family | "PTR2 family proton/oligopeptide symporter, conserved site" | MFS transporter superfamily
404	FxaC_24g18940	augustus_masked-Fvb6-4-processed-gene-100.11-mRNA-1	0.113384	0	3.63432	0.163349	0.914048	0.119307	0.469645	0	0.0862465	0	0.753029	0	-2.2467	0.815101	-4.30549	0.0250691	-2.59925	0.331363	-3.95867	0.335264	-1.95209	0.938575	-4.59473	0.0584687	1	0.00038783	down	none	none	none	none	none	none	#N/A
405	FxaC_24g20810	augustus_masked-Fvb6-4-processed-gene-111.9-mRNA-1	0.46366	0.0465544	0	0	0.586864	0.0490935	1.2977	0.0562148	0.238494	0	0.0448511	0	-2.94553	0.230934	0	1	-3.3385	0.110204	-4.323	0.021452	-4.40629	0.12412	-2.27225	0.666749	1	0.000299709	down	none	none	none	none	none	none	#N/A
406	FxaC_24g22720	maker-Fvb6-4-augustus-gene-123.35-mRNA-1	0.832534	0.256635	0.926263	0.217206	1.11458	0.319232	0.899509	0.433827	1.22131	0.623875	0.67186	0.360157	-1.65682	0.0973701	-2.05153	0.0299432	-1.74472	0.0367971	-1.00804	0.392111	-0.964922	0.304955	-0.797918	0.497035	1	1.85353e-05	down	none	none	none	none	none	none	CASTOR/POLLUX/SYM8 ion channels
407	FxaC_24g23060	maker-Fvb6-4-snap-gene-125.39-mRNA-1	0.226769	0	0.651086	0	0.0721201	0	0.659306	0.090909	0.362693	0.052072	0.331195	0	-3.59469	0.453813	-4.94311	0.154455	-2.0818	0.824193	-2.57946	0.444893	-2.32522	0.618846	-4.03365	0.1756	1	0.00461169	down	none	none	none	none	none	none	#N/A
408	FxaC_24g24120	augustus_masked-Fvb6-4-processed-gene-132.8-mRNA-1	0.297634	0	0.389983	0	0.89253	0	0	0	0.426451	0.0509097	0.449206	0	-4.27551	0.250312	-4.54617	0.2015	-5.76379	0.0285868	-5.12548e-15	1	-2.85029	0.325776	-4.79458	0.04601	1	0.000102758	down	none	none	none	none	none	none	#N/A
409	FxaC_24g24370	augustus_masked-Fvb6-4-processed-gene-133.2-mRNA-1	0.240689	0	1.8812	2.05155	0.305453	0.0293788	0.13583	0.0300644	0.327664	0.0765292	0.63291	0.284537	-5.13028	0.0200325	0.112642	1	-3.19187	0.0355139	-1.82629	0.537943	-2.01935	0.132134	-1.13787	0.275684	1	0.000105663	down	none	none	none	none	none	none	Glutaredoxin | Thioredoxin-like superfamily
410	FxaC_24g26590	maker-Fvb6-4-snap-gene-147.27-mRNA-1	0.890758	0.218484	0.962005	0.698278	0.573612	0.201459	1.04521	0.346784	0.884431	0.372968	0.826025	0.758107	-2.00675	0.0325445	-0.460637	0.877876	-1.46424	0.171151	-1.61557	0.0788602	-1.25376	0.152619	-0.154299	1	1	0.000220995	down	none	none	none	none	none	none	Protein kinase domain | Protein kinase-like domain superfamily
411	FxaC_24g31240	maker-Fvb6-4-augustus-gene-181.36-mRNA-1	0.530561	0.755044	1.48305	0.396979	2.01156	0.682327	1.61006	0.490633	0.396832	0.282245	0.711014	0.157343	0.524734	0.961695	-1.90267	0.0619968	-1.54306	0.0879749	-1.74212	0.0874774	-0.506282	1	-1.96504	0.0586957	1	0.000355341	down	none	none	none	none	none	none	Folylpolyglutamate synthetase | "Mur-like, catalytic domain superfamily"
412	FxaC_24g34430	maker-Fvb6-4-snap-gene-203.27-mRNA-1	0.440031	0.287175	0.843136	0.3012	0.181166	0	0.444885	0.0937827	1.51522	0.799285	0.908645	0.740322	-0.609689	0.9545	-1.54102	0.220017	-4.3203	0.0771115	-2.17216	0.192744	-0.893975	0.489837	-0.279177	1	1	0.0040306	down	none	none	none	none	none	none	#N/A
413	FxaC_24g40160	maker-Fvb6-4-augustus-gene-238.33-mRNA-1	1.19955	0.0958423	0.29952	0.328436	0.270051	0	0.433227	0.0913925	0.376052	0.340873	0.92547	0.0490123	-3.45143	0.118599	0.0204151	1	-3.7773	0.296667	-2.01529	0.619147	-0.120649	1	-3.76339	0.0421603	1	0.00982097	down	none	none	none	none	none	none	Glycoside hydrolase family 1 | Glycoside hydrolase superfamily
414	FxaC_24g44950	maker-Fvb6-4-augustus-gene-272.34-mRNA-1	0.748885	0.186172	0.317827	0.0892709	0.352285	0.0749249	0.395696	0.0906273	0.470023	0.147863	0.623853	0.159606	-1.9859	0.0444001	-1.74264	0.200337	-2.1499	0.0685729	-2.12191	0.0866201	-1.6635	0.100479	-2.04955	0.0117449	1	1.75648e-07	down	none	none	none	none	none	none	Mitochondrial carrier protein | Mitochondrial substrate/solute carrier | Mitochondrial carrier domain superfamily | Mitochondrial carrier domain protein
415	FxaC_24g47700	augustus_masked-Fvb6-4-processed-gene-289.0-mRNA-1	0.533398	0.142972	0.406304	0.160628	0.294739	0	0.417202	0.0521968	0.0818394	0.0316271	0.445259	0.0528419	-1.83717	0.211316	-1.25138	0.516309	-5.69945	0.00728799	-2.87499	0.0693234	-1.28031	0.907216	-2.97273	0.010718	1	2.54012e-06	down	none	none	none	none	none	none	Aldo/keto reductase, conserved site | Aldo/keto reductase | NADP-dependent oxidoreductase domain | NADP-dependent oxidoreductase domain superfamily
416	FxaC_24g51330	snap_masked-Fvb6-4-processed-gene-308.35-mRNA-1	3.00688	0.13268	0.646348	0.466826	0.722147	0	0.493127	0.463606	0.28166	0	0.926737	0.290315	-4.13823	0.0342031	-0.376784	1	-4.51854	0.136206	-0.0975852	1	-3.26401	0.460036	-1.53446	0.599469	1	0.00559731	down	none	none	none	none	none	none	#N/A
417	FxaC_24g51910	augustus_masked-Fvb6-4-processed-gene-311.12-mRNA-1	0.301924	0	0.624937	0	0.616694	0	0.540413	0	0.101978	0	0.43325	0.148043	-4.0538	0.310436	-5.15848	0.100725	-5.08061	0.0820328	-4.91323	0.144381	-2.75191	0.681622	-1.35018	0.760581	1	0.000472954	down	none	none	none	none	none	none	#N/A
418	FxaC_24g52680	maker-Fvb6-4-augustus-gene-315.49-mRNA-1	0.376475	0.172619	0.440106	0.112528	0.345544	0.0514019	0.466036	0.135225	0.0383853	0.0816963	0.288044	0.03822	-1.13645	0.386457	-1.93624	0.0652799	-2.65837	0.0132919	-1.76619	0.0943347	0.99633	0.873806	-2.64821	0.00492774	1	3.09273e-06	down	none	none	none	none	none	none	BTB/POZ domain | SKP1/BTB/POZ domain superfamily | NPH3 domain
419	FxaC_24g55160	augustus_masked-Fvb6-4-processed-gene-328.13-mRNA-1	0.897349	0.218404	0.292683	0.0536927	0.416446	0	0.504212	0.104132	0.140048	0.165533	1.33058	0.421073	-2.03224	0.219285	-2.18028	0.413829	-5.15252	0.0303884	-2.07132	0.341585	0.193642	1	-1.61134	0.164654	1	0.0013963	down	none	none	none	none	none	none	Basic-leucine zipper domain
420	FxaC_25g00110	maker-Fvb7-2-augustus-gene-1.23-mRNA-1	1.90003	1.65133	2.41079	0.934497	1.72301	0.70456	2.01532	2.61594	1.09382	0.500671	0.814795	0.295704	-0.218567	1	-1.36566	0.127105	-1.27522	0.182257	0.375387	1	-1.17577	0.320741	-1.53568	0.1563	1	0.00742433	down	none	none	none	none	none	none	#N/A
421	FxaC_25g06970	augustus_masked-Fvb7-2-processed-gene-43.7-mRNA-1	0.464733	1.03615	0.244273	0.691273	0.143949	0.573962	0.458723	1.07023	0.382327	1.32398	0.636145	0.273868	1.13238	0.291017	1.4409	0.190955	1.90204	0.0734282	1.20559	0.249335	1.76704	0.0181508	-1.13545	0.263323	0.000153707	1	up	none	none	none	none	none	none	Protein kinase domain | "Serine/threonine-protein kinase, active site" | Protein kinase-like domain superfamily | "Protein kinase, ATP binding site"
422	FxaC_25g07320	maker-Fvb7-2-augustus-gene-45.37-mRNA-1	0.694911	0	0.523946	0	0.38737	0.0468993	0.3374	0	0.408982	0.0341294	0.216478	0.128539	-5.95714	0.0155026	-5.57118	0.0356666	-2.85015	0.204941	-4.92705	0.102915	-3.35871	0.104517	-0.58084	1	1	4.89729e-06	down	none	none	none	none	none	none	Alpha crystallin/Hsp20 domain | HSP20-like chaperone
423	FxaC_25g10590	augustus_masked-Fvb7-2-processed-gene-63.13-mRNA-1	0.296244	0.825631	0.166956	0.657709	0.281994	0.495398	0.491178	1.08685	0.368393	0.756034	0.202453	0.627362	1.4536	0.0585262	1.98069	0.0125892	0.785338	0.476574	1.16021	0.125411	1.028	0.186829	1.59436	0.0230512	6.73132e-07	1	up	none	none	none	none	none	none	Pentatricopeptide repeat | Tetratricopeptide-like helical domain superfamily
424	FxaC_25g11380	maker-Fvb7-2-augustus-gene-67.23-mRNA-1	0.278095	0	0.411132	0	0.145205	0	0.365929	0.0704229	0.41819	0.32809	0.739514	0.158254	-4.31091	0.218567	-4.7813	0.136988	-3.41487	0.393129	-2.23823	0.514698	-0.386435	1	-1.9411	0.277928	1	0.00504354	down	none	none	none	none	none	none	#N/A
425	FxaC_25g12840	maker-Fvb7-2-snap-gene-76.55-mRNA-1	0	0.334171	0	0.16836	0	0.809672	0	0.359724	0	0.369051	0	0	4.42902	0.228536	3.40823	0.461705	5.62309	0.0368673	4.52847	0.204901	4.50855	0.177246	0	1	0.000995464	1	up	none	none	none	none	none	none	#N/A
426	FxaC_25g21300	snap_masked-Fvb7-2-processed-gene-123.29-mRNA-1	4.42475	1.09063	2.24274	0.145971	1.90589	0.570462	2.18489	0.789116	0.428579	0.668605	0.343465	0.227122	-2.00337	0.0831916	-3.79411	0.0142906	-1.71199	0.235724	-1.43153	0.394914	0.667767	1	-0.387004	1	1	0.00179538	down	none	none	none	none	none	none	#N/A
427	FxaC_25g23250	augustus_masked-Fvb7-2-processed-gene-133.14-mRNA-1	1.33005	0	0.367095	0	0.23919	0	0.583428	0	0.081095	0	0.0944244	0	-5.74907	0.0617981	-3.95258	0.374367	-3.4007	0.460269	-4.55433	0.250055	-1.97675	0.971321	-2.26994	0.726239	1	0.00377557	down	none	none	none	none	none	none	ATPase, OSCP/delta subunit | "F1F0 ATP synthase OSCP/delta subunit, N-terminal domain superfamily"
428	FxaC_25g27830	maker-Fvb7-2-augustus-gene-160.32-mRNA-1	0.531324	0.752553	0.338613	1.26979	0.341733	1.05413	0.556146	1.58342	0.565887	1.97407	1.4541	1.8267	0.471251	0.985048	1.87314	0.0440463	1.60661	0.091824	1.51401	0.0928078	1.75681	0.0127326	0.355348	0.9769	1.84913e-05	1	up	none	none	none	none	none	none	#N/A
429	FxaC_25g31690	snap_masked-Fvb7-2-processed-gene-182.33-mRNA-1	5.10878	0.901092	1.38337	0	10.8955	2.96623	3.77668	1.17443	0.123291	0.105824	0.490853	0.473679	-2.45295	0.0331941	-5.0529	0.0360935	-1.83686	0.047107	-1.63195	0.23983	-0.0940175	1	-0.0641398	1	1	0.000193587	down	none	none	none	none	none	none	#N/A
430	FxaC_25g46410	augustus_masked-Fvb7-2-processed-gene-253.5-mRNA-1	2.07871	0.314036	3.33773	0.511862	0.77694	0.0593004	1.31819	0.279175	0.0965752	0.0388229	0.0636799	0	-2.61368	0.026658	-2.63904	0.0117983	-3.3331	0.0427757	-2.15603	0.123229	-0.903131	1	-2.27631	0.583745	1	6.40862e-06	down	none	none	none	none	none	none	AP2/ERF domain | DNA-binding domain superfamily | AP2/ERF transcription factor ERF/PTI6 | AP2/ERF domain superfamily
431	FxaC_25g48460	maker-Fvb7-2-augustus-gene-262.55-mRNA-1	0.680799	0.28836	0.392951	0.0224144	0.0626422	0	0.606781	0.0703766	0.240808	0.0699435	0.318689	0.205302	-1.24927	0.351483	-3.76838	0.0127127	-3.77333	0.195671	-3.04681	0.0132812	-1.7283	0.279528	-0.709859	0.795032	1	9.37881e-06	down	none	none	none	none	none	none	#N/A
432	FxaC_25g49860	snap_masked-Fvb7-2-processed-gene-269.15-mRNA-1	0.456705	0.118073	0.353687	0.129649	0.72194	0.128812	0.303351	0	0.109163	0.0424106	0.132032	0.0126657	-1.92516	0.196503	-1.41311	0.432508	-2.41884	0.0421876	-5.79329	0.0106866	-1.23915	0.829728	-2.91797	0.132031	1	1.53214e-05	down	none	none	none	none	none	none	Peptidase M48 | GUCT | RNA-binding domain superfamily
433	FxaC_25g60260	maker-Fvb7-2-augustus-gene-315.74-mRNA-1	0.306124	0	0.11096	0.0864322	0.241554	0.0409511	0.799762	0.0419068	0.399941	0.0298008	0.302937	0	-4.98372	0.0915725	-0.219076	1	-2.39528	0.377833	-3.90571	0.0465006	-3.49023	0.0883294	-4.98524	0.0210285	1	1.20183e-05	down	none	none	none	none	none	none	PAM68-like
434	FxaC_26g11370	augustus_masked-Fvb7-3-processed-gene-52.10-mRNA-1	0.233546	0.0420465	0.459561	0.101146	0.437235	0.176669	0.38975	0.107673	0.442274	0.300105	0.847978	0.378925	-2.29364	0.0540988	-2.13989	0.0179618	-1.26213	0.162374	-1.79913	0.0617247	-0.586178	0.779089	-1.13651	0.0729415	1	2.06693e-06	down	none	none	none	none	none	none	Pyridoxal phosphate-dependent transferase, major domain | Pyridoxal phosphate-dependent transferase
435	FxaC_26g12310	maker-Fvb7-3-augustus-gene-56.70-mRNA-1	1.62386	0.196563	0.331487	0	1.7885	0.496514	0.981937	0	0.279415	0.125603	0.757905	0.281604	-2.82896	0.124127	-3.9128	0.286062	-1.82209	0.296161	-5.34186	0.0491451	-0.99218	1	-1.21851	0.686169	1	0.0010565	down	none	none	none	none	none	none	Heavy metal-associated domain, HMA | Heavy metal-associated domain superfamily
436	FxaC_26g17390	maker-Fvb7-3-augustus-gene-82.61-mRNA-1	2.00416	0.969445	2.11168	0.831549	2.18231	1.39046	2.03807	0.881329	0.842444	0.347436	0.734441	0.312324	-1.04029	0.090009	-1.33511	0.0182186	-0.645106	0.347104	-1.19455	0.0444381	-1.226	0.0681186	-1.14776	0.082601	1	3.94557e-07	down	none	none	none	none	none	none	RmlC-like cupin domain superfamily | Ureidoglycolate lyase domain superfamily
437	FxaC_26g18790	snap_masked-Fvb7-3-processed-gene-89.24-mRNA-1	0.378935	0.82073	0.287637	1.04722	0.928054	2.10666	0.383584	0.306516	0.327995	0.85038	0.254739	0.829519	1.06506	0.506613	1.84567	0.0948491	1.17836	0.217871	-0.289285	1	1.36887	0.26167	1.66972	0.117924	0.00195197	1	up	none	none	none	none	none	none	#N/A
438	FxaC_26g18820	maker-Fvb7-3-augustus-gene-89.49-mRNA-1	1.30374	0.462293	0.706035	0.160895	0.329021	0.072242	0.598978	0.24331	0.128788	0.0700424	0.0732933	0	-1.48479	0.286298	-2.01557	0.180653	-2.04674	0.293623	-1.25527	0.554972	-0.784335	1	-3.12193	0.303365	1	0.00574103	down	none	none	none	none	none	none	Uncharacterised conserved protein UCP014543
439	FxaC_26g19820	augustus_masked-Fvb7-3-processed-gene-96.0-mRNA-1	0.488431	0.0600612	0.527044	0.059062	0.39224	0.0559665	0.776271	0	0.150884	0.135651	0	0.116126	-2.79781	0.291877	-2.83287	0.254647	-2.59731	0.321875	-5.84597	0.0312744	-0.119657	1	3.2773	0.446974	1	0.00930472	down	none	none	none	none	none	none	Protein of unknown function DUF4228, plant
440	FxaC_26g20130	snap_masked-Fvb7-3-processed-gene-98.8-mRNA-1	0.630616	0.169408	0.440956	0.0710002	0.328077	0.144506	0.571775	0.206351	0.391434	0.0632097	0.396127	0.1081	-1.84769	0.097827	-2.50987	0.0460828	-1.1812	0.439501	-1.4342	0.254147	-2.46945	0.0222947	-1.78004	0.0799389	1	2.2515e-06	down	none	none	none	none	none	none	Uncharacterized membrane protein At1g16860-like
441	FxaC_26g21540	augustus_masked-Fvb7-3-processed-gene-106.7-mRNA-1	0.124532	0.312992	0.210093	0.272462	0.0410474	0.294335	0.124514	0.438337	0.203718	0.54194	0.0406708	0.210276	1.33676	0.121131	0.325703	1	2.77755	0.000619063	1.80483	0.0147188	1.42815	0.0203429	2.293	0.00587785	8.49035e-10	1	up	none	none	none	none	none	none	NAD-dependent epimerase/dehydratase | 3-beta hydroxysteroid dehydrogenase/isomerase | NAD(P)-binding domain superfamily
442	FxaC_26g21730	maker-Fvb7-3-snap-gene-107.48-mRNA-1	0.590681	1.83957	0	0.591734	0.214857	0.598919	0.367871	1.95114	0.309393	0.610448	0.844824	0.790392	1.61439	0.328526	4.84562	0.055362	1.41271	0.599685	2.26985	0.121251	0.948306	0.953026	-0.15916	1	0.00868579	1	up	none	none	none	none	none	none	#N/A
443	FxaC_26g23070	maker-Fvb7-3-snap-gene-114.59-mRNA-1	0.50571	0.113323	0.32834	0.111438	0.36217	0.0527986	0.228773	0.108062	0.531434	0.422493	0.877417	0.0869275	-2.07462	0.376018	-1.36538	0.72264	-2.58364	0.267135	-0.950592	1	-0.379736	1	-3.18946	0.0181473	1	0.00503893	down	none	none	none	none	none	none	Protein of unknown function DUF604
444	FxaC_26g26810	maker-Fvb7-3-augustus-gene-137.29-mRNA-1	1.44128	0.764339	1.84651	0.843651	2.29359	0.48471	2.36342	0.819548	0.437345	0.543937	0.748656	0.285773	-0.925359	0.505311	-1.09878	0.317623	-2.19354	0.0104114	-1.51256	0.10827	0.247227	1	-1.27868	0.289258	1	0.000605481	down	none	none	none	none	none	none	#N/A
445	FxaC_26g29920	maker-Fvb7-3-snap-gene-158.35-mRNA-1	0.292392	0.0655213	0.209506	0.594521	0.308532	0	0.574016	0.229825	0.290964	0.0222151	0.451862	0.254909	-2.07362	0.315731	1.45506	0.353045	-5.41888	0.0141542	-1.30097	0.484442	-3.47888	0.0423236	-0.847877	0.730587	1	0.000479397	down	none	none	none	none	none	none	SWEET sugar transporter
446	FxaC_26g35210	augustus_masked-Fvb7-3-processed-gene-194.2-mRNA-1	0.301924	0	0.306512	0	0.367731	0.0686423	0.354461	0.244699	0.842521	0.193642	0.849298	0.126223	-4.05125	0.283567	-4.20496	0.247607	-2.07068	0.542353	-0.44496	1	-2.01601	0.376174	-2.61116	0.136056	1	0.00425832	down	none	none	none	none	none	none	Zinc finger, RING-type | "Zinc finger, RING/FYVE/PHD-type"
447	FxaC_26g35590	maker-Fvb7-3-augustus-gene-196.29-mRNA-1	0.397374	1.14543	0.877912	2.25629	0.892291	1.83927	0.573773	1.37834	0.611873	0.697254	0.347003	0.577248	1.53996	0.0169476	1.36805	0.0108673	1.04061	0.0685771	1.241	0.0484777	0.197314	1	0.65233	0.535404	2.87752e-06	1	up	none	none	none	none	none	none	Galactose-binding-like domain superfamily | SUN domain
448	FxaC_26g38100	maker-Fvb7-3-snap-gene-213.50-mRNA-1	0.304562	1.2785	0.988669	2.81128	0.647685	2.36179	0.98	1.71178	1.70374	2.17763	2.47761	2.11269	1.97596	0.112121	1.50505	0.101663	1.80784	0.0449049	0.776119	0.681007	0.343158	1	-0.198192	1	0.00399898	1	up	none	none	none	none	none	none	#N/A
449	FxaC_26g40800	maker-Fvb7-3-augustus-gene-232.30-mRNA-1	1.28614	0.286632	0.429557	0.191817	0.378525	0.0280199	0.990114	0.263824	0.0843714	0.0587476	0.0902676	0.0253413	-2.14523	0.0545194	-1.21694	0.534866	-3.39798	0.0370771	-1.84446	0.137665	-0.481926	1	-1.25896	0.816711	1	0.000619138	down	none	none	none	none	none	none	Uncharacterised protein family UPF0114 | "Uncharacterised protein family UPF0114, plant"
450	FxaC_27g00490	snap_masked-Fvb7-1-processed-gene-3.14-mRNA-1	0.331363	0.815492	0.244589	1.18642	0.0665573	0.974059	0.0860922	0.967702	0.128402	0.227998	0.0824682	0.400584	1.25201	0.764952	2.18646	0.299029	3.43004	0.0978001	3.28593	0.147912	0.768543	1	1.97064	0.579007	0.00604165	1	up	none	none	none	none	none	none	Protein of unknown function DUF92, TMEM19
451	FxaC_27g05900	augustus_masked-Fvb7-1-processed-gene-43.2-mRNA-1	0.127606	1.11562	0.288758	0.890055	0.32829	1.17138	0.709181	0.728386	0.496949	1.02545	0.636202	1.92372	2.97989	0.0368541	1.5026	0.360412	1.80672	0.157655	0.107533	1	1.04352	0.62126	1.55865	0.123702	0.000671959	1	up	none	none	none	none	none	none	#N/A
452	FxaC_27g07770	snap_masked-Fvb7-1-processed-gene-57.14-mRNA-1	1.65538	4.37205	1.37859	2.55807	2.23953	5.34024	1.69465	3.26846	2.4464	7.0505	0	0.214568	1.36372	0.234614	0.887847	0.645935	1.25202	0.21512	0.895821	0.612391	1.50664	0.0682543	2.44651	0.5941	0.00148214	1	up	none	none	none	none	none	none	Peptidase C1A, papain C-terminal | Papain-like cysteine peptidase superfamily
453	FxaC_27g08860	augustus_masked-Fvb7-1-processed-gene-64.4-mRNA-1	0.325458	0.0475732	0.725138	0.167516	0.289388	0.0595353	0.211395	0.0226822	0.715905	0.340858	0.549616	0.528751	-2.71306	0.0475328	-2.03469	0.0379221	-2.12745	0.101151	-2.81641	0.11322	-1.08756	0.30572	-0.0743275	1	1	3.16577e-05	down	none	none	none	none	none	none	Aerolysin-like toxin | Agglutinin domain | Agglutinin domain superfamily
454	FxaC_27g11830	maker-Fvb7-1-augustus-gene-88.49-mRNA-1	0.373318	0	0.806991	0.0925033	0.428537	0	0.351989	0	0	0	0	0.0414126	-5.40134	0.0511423	-3.08942	0.0900751	-5.59716	0.0259949	-5.32824	0.0644309	0	1	2.44331	0.71698	1	0.00034396	down	none	none	none	none	none	none	Cyclin P/U | Cyclin PHO80-like | Cyclin-like superfamily
455	FxaC_27g14250	maker-Fvb7-1-snap-gene-106.64-mRNA-1	3.3797	0.736998	4.29775	1.33787	3.53156	0.971994	2.77982	1.57823	0.0923103	0	0	0	-2.17603	0.0616469	-1.66808	0.129484	-1.79221	0.101276	-0.809218	0.731465	-1.96758	0.830765	0	1	1	0.00368507	down	none	none	none	none	none	none	#N/A
456	FxaC_27g15760	maker-Fvb7-1-augustus-gene-116.29-mRNA-1	0.0434899	0.0274252	0.383119	0.0896234	0.608878	0.270411	0.142527	0	0.524041	0.488442	2.16278	0.914939	-0.714898	1	-2.04803	0.103908	-1.17246	0.265559	-4.52886	0.0689324	-0.11064	1	-1.2316	0.0406212	1	0.000537397	down	none	none	none	none	none	none	Mlo-related protein
457	FxaC_27g18220	maker-Fvb7-1-augustus-gene-134.28-mRNA-1	0.830651	0.105371	0.15702	0	0.688141	0	1.03198	0.100478	2.16771	0.628886	2.1033	0.592414	-2.77174	0.206408	-3.02063	0.510053	-4.90376	0.0474355	-3.08246	0.120573	-1.75196	0.193995	-1.73971	0.142081	1	3.74058e-05	down	none	none	none	none	none	none	#N/A
458	FxaC_27g25510	augustus_masked-Fvb7-1-processed-gene-182.11-mRNA-1	0.568926	0.241566	0.317608	0.042037	0.73754	0.0398338	0.707746	0.0815269	0.570337	0.283213	0	0	-1.21981	0.599562	-2.57358	0.253154	-3.97686	0.0131272	-2.9105	0.0748488	-1.0061	0.753397	0	1	1	0.00107201	down	none	none	none	none	none	none	Leucine-rich repeat domain superfamily | "COI1, F-box"
459	FxaC_27g27450	maker-Fvb7-1-augustus-gene-192.47-mRNA-1	0.348838	0.0529174	0.039428	0	0.185461	0	0.448797	0	0.44614	0.0308547	0.460669	0.0623854	-2.56059	0.390562	-2.19024	0.816055	-4.07346	0.23641	-5.25344	0.0860125	-3.40012	0.13301	-2.83382	0.14433	1	0.000245069	down	none	none	none	none	none	none	WRKY domain | WRKY domain superfamily
460	FxaC_27g30560	maker-Fvb7-1-snap-gene-210.57-mRNA-1	0.963455	0.0488302	1.29961	0.319147	0.107428	0	0.554674	0.0521015	0.0974197	0.099336	0.592547	0.470981	-4.08932	0.0105664	-2.01813	0.12844	-3.41291	0.320136	-3.22946	0.0854723	-0.086382	1	-0.306936	1	1	0.000366748	down	none	none	none	none	none	none	Small GTPase | Small GTP-binding protein domain | P-loop containing nucleoside triphosphate hydrolase
461	FxaC_27g36670	maker-Fvb7-1-augustus-gene-243.59-mRNA-1	0.456907	0	1.01095	0.383203	0.282338	0	0.110511	0	0.337394	0.205259	0.809206	0.526962	-5.4127	0.0252233	-1.43028	0.381842	-4.73629	0.0624315	-3.54768	0.367835	-0.722297	1	-0.572894	0.971996	1	0.000766569	down	none	none	none	none	none	none	#N/A
462	FxaC_27g37130	snap_masked-Fvb7-1-processed-gene-245.49-mRNA-1	0.18561	0	0.880833	0.218748	0.331412	0	0.309417	0.141414	0.438871	0.0864694	0.19523	0	-3.61859	0.416669	-1.84351	0.478874	-4.36048	0.184951	-0.972966	1	-2.1094	0.525943	-3.65022	0.239742	1	0.00766665	down	none	none	none	none	none	none	#N/A
463	FxaC_27g38990	snap_masked-Fvb7-1-processed-gene-255.27-mRNA-1	4.00869	1.7072	2.77624	1.12872	3.84647	1.71467	5.19504	2.3509	2.56546	2.53423	2.0741	1.14763	-1.23261	0.0107993	-1.31681	0.0121128	-1.15551	0.0135206	-1.12688	0.0155227	-0.0235913	1	-0.798804	0.120466	1	4.15028e-08	down	none	none	none	none	none	none	#N/A
464	FxaC_27g39880	maker-Fvb7-1-snap-gene-260.31-mRNA-1	1.17974	0.129444	0.391077	0.144054	0.110819	0	0.982025	0	0.292259	0	1.28479	0.0977879	-2.87288	0.314753	-1.10959	1	-2.08121	0.815424	-4.92974	0.152518	-3.28279	0.502793	-3.59588	0.0850049	1	0.00315229	down	none	none	none	none	none	none	Small hydrophilic plant seed protein | "Late embryogenesis abundant protein, LEA_5 subgroup"
465	FxaC_27g41600	maker-Fvb7-1-snap-gene-267.58-mRNA-1	0	0.199048	0	0.764483	0.0494198	1.0763	0	0.0767483	0.245031	0.929197	0.182233	1.03765	3.7515	0.296476	5.5896	0.0160315	4.01286	0.0179213	2.46226	0.69754	1.85722	0.316124	2.38428	0.112965	8.31549e-06	1	up	none	none	none	none	none	none	#N/A
466	FxaC_27g42040	maker-Fvb7-1-snap-gene-270.91-mRNA-1	1.16277	0.231173	0.558781	0.115576	0.333787	0.0734409	0.730542	0.194921	0.0889205	0.251494	0.247983	0.028885	-2.26991	0.0262732	-2.19094	0.0827723	-2.09785	0.143798	-1.85646	0.122206	1.40629	0.483634	-2.8704	0.0408029	1	2.11887e-05	down	none	none	none	none	none	none	Alpha/beta hydrolase fold-1 | Alpha/Beta hydrolase fold
467	FxaC_27g43520	augustus_masked-Fvb7-1-processed-gene-276.11-mRNA-1	0.1966	0.826196	0.120671	0.537766	0.149167	0.615264	0.167004	0.536457	0.134804	0.347773	0.20284	0.378285	2.00623	0.103001	2.18071	0.114665	1.99031	0.113086	1.65759	0.272166	1.37587	0.476484	0.840812	0.762271	0.000333148	1	up	none	none	none	none	none	none	Plant peroxidase | Haem peroxidase | Haem peroxidase superfamily | Peroxidases heam-ligand binding site | "Peroxidase, active site"
468	FxaC_27g51540	augustus_masked-Fvb7-1-processed-gene-313.22-mRNA-1	0.520816	0	0.408979	0.0491803	0.150894	0	0.147226	0	0.306762	0.0762283	0.369048	0.0440349	-5.76895	0.0294855	-2.87625	0.238138	-4.07393	0.221429	-3.97901	0.319054	-1.87228	0.526303	-2.85105	0.125349	1	7.81277e-05	down	none	none	none	none	none	none	Glycoside hydrolase family 17 | Glycoside hydrolase superfamily
469	FxaC_28g00290	maker-Fvb7-4-augustus-gene-2.64-mRNA-1	0.698115	0.0715014	0.754688	0	0.805868	0.371867	0.821878	0	0.137896	0	0	0.128656	-3.11725	0.173844	-5.58308	0.0388908	-1.08147	0.75718	-5.70079	0.0334506	-3.27102	0.445772	3.24917	0.438766	1	0.00062883	down	none	none	none	none	none	none	Bet v I/Major latex protein | START-like domain superfamily
470	FxaC_28g05660	augustus_masked-Fvb7-4-processed-gene-26.15-mRNA-1	1.37043	0.423855	0.693273	0.347411	0.45312	0.102235	0.739337	0.6805	0.586946	0.162671	1.8388	0.763826	-1.66189	0.0633744	-0.956565	0.495899	-2.10177	0.0908374	-0.139629	1	-1.83323	0.0778144	-1.23839	0.0685296	1	5.6457e-05	down	none	none	none	none	none	none	Transcription factor, TCP | Transcription factor TCP subgroup
471	FxaC_28g09330	maker-Fvb7-4-augustus-gene-43.66-mRNA-1	0.416491	0.156753	0.470984	0.140712	0.797967	0.171615	0.788725	0.123703	0.293101	0.0467375	0.151372	0.139081	-1.31117	0.398393	-1.75502	0.181482	-2.13905	0.0360697	-2.57421	0.0201015	-2.55114	0.0541923	-0.0599033	1	1	1.53441e-05	down	none	none	none	none	none	none	Glutaredoxin | Thioredoxin-like superfamily
472	FxaC_28g09950	augustus_masked-Fvb7-4-processed-gene-47.8-mRNA-1	1.54541	0.665768	1.34041	4.01102	1.56172	4.64541	0.657502	2.74757	1.99288	3.70324	1.54257	4.09933	-1.23774	0.31391	1.54235	0.0442488	1.54174	0.0295322	2.02716	0.0209691	0.938187	0.279109	1.36028	0.0429348	4.19323e-06	1	up	none	none	none	none	none	none	Protein EARLY FLOWERING 4 domain | Protein EARLY FLOWERING 4
473	FxaC_28g11570	augustus_masked-Fvb7-4-processed-gene-55.2-mRNA-1	1.2728	0.562997	0.65604	0.812752	0.945327	0.400104	0.631712	0.755038	0.87111	0.386689	0.869368	0.293295	-1.1698	0.238279	0.308522	1	-1.25064	0.202558	0.277608	1	-1.19424	0.228179	-1.47939	0.0686785	1	0.0092396	down	none	none	none	none	none	none	PPC domain | AT-hook motif nuclear-localized protein 15-29
474	FxaC_28g14290	augustus_masked-Fvb7-4-processed-gene-67.6-mRNA-1	0.37586	0	0.445922	0	0	0	0.349523	0	0.0452794	0.0410067	0.723419	0.038393	-4.55353	0.217925	-4.74997	0.187155	0	1	-4.47438	0.25201	-0.0914486	1	-3.76109	0.0712175	1	0.0077535	down	none	none	none	none	none	none	#N/A
475	FxaC_28g14310	maker-Fvb7-4-augustus-gene-68.35-mRNA-1	0.593056	0.211223	0.405936	0.0970882	0.443324	0.119457	0.729262	0.360136	0.212899	0.104114	0.399697	0.0496643	-1.43262	0.372432	-1.89758	0.259986	-1.86823	0.212114	-0.974399	0.642663	-1.04735	0.842306	-2.55296	0.0418285	1	0.0010708	down	none	none	none	none	none	none	Myc-type, basic helix-loop-helix (bHLH) domain | Helix-loop-helix DNA-binding domain superfamily
476	FxaC_28g15450	snap_masked-Fvb7-4-processed-gene-73.25-mRNA-1	0.163548	0	1.44397	0.426569	0.128287	0	0.53263	0.125759	0.152218	0.0702855	0.862743	0.286267	-3.63695	0.351982	-1.79467	0.271385	-3.39175	0.359964	-2.0018	0.410575	-0.983526	1	-1.48583	0.357461	1	0.00955627	down	none	none	none	none	none	none	#N/A
477	FxaC_28g17950	augustus_masked-Fvb7-4-processed-gene-87.3-mRNA-1	0.985942	0.167613	0.323759	0	0.794885	0.32629	0.183489	0	0.342152	0.133557	0.936308	0.263236	-2.5405	0.109056	-4.72647	0.0998411	-1.21384	0.547163	-3.95792	0.264574	-1.24	0.794084	-1.72185	0.187213	1	0.00053179	down	none	none	none	none	none	none	Small GTPase | Small GTP-binding protein domain | P-loop containing nucleoside triphosphate hydrolase
478	FxaC_28g20880	augustus_masked-Fvb7-4-processed-gene-104.3-mRNA-1	1.10624	0.324226	0.818316	0	1.03216	0.192907	0.948966	0.0762915	0.22652	0.0875394	0.615342	0.117491	-1.65715	0.382843	-5.69349	0.0195424	-2.34673	0.147545	-3.43689	0.0714158	-1.27902	0.936103	-2.06063	0.215982	1	5.44687e-05	down	none	none	none	none	none	none	SGNH hydrolase superfamily
479	FxaC_28g20910	augustus_masked-Fvb7-4-processed-gene-104.9-mRNA-1	0.762462	0.0350311	1.07725	0.116954	0.346124	0	0.77046	0.0378037	0.146095	0.0701904	0.282374	0	-4.07919	0.0126014	-3.01808	0.0272406	-5.30946	0.0213396	-4.00575	0.0154232	-1.01466	0.995569	-5.001	0.0102284	1	6.90504e-09	down	none	none	none	none	none	none	Protein of unknown function DUF1191
480	FxaC_28g24880	augustus_masked-Fvb7-4-processed-gene-125.12-mRNA-1	1.03801	0.687898	0.370365	0.0401782	0.0561436	0	0.877727	0.334859	0.241827	0.0223166	0.315019	0.0616581	-0.587192	0.947128	-2.85459	0.155609	-2.87909	0.483214	-1.37438	0.42368	-2.89818	0.176506	-1.92842	0.249607	1	0.00223493	down	none	none	none	none	none	none	Alpha/beta hydrolase fold-3 | Alpha/Beta hydrolase fold
481	FxaC_28g25460	snap_masked-Fvb7-4-processed-gene-130.10-mRNA-1	0.808507	0.272388	2.09439	0.701487	0.638793	0.157608	0.969181	0.287088	0.445403	0.122884	0.53089	0.118182	-1.57931	0.14902	-1.5325	0.0598168	-2.0126	0.0605264	-1.75228	0.0854481	-1.79207	0.130169	-1.95409	0.0415485	1	6.67599e-07	down	none	none	none	none	none	none	Lateral organ boundaries, LOB
482	FxaC_28g26180	maker-Fvb7-4-snap-gene-134.56-mRNA-1	0.33541	0.0505779	0.409803	0.028887	0.0573924	0.0210985	0.373738	0	0.0321854	0.034297	0.268237	0.0320139	-2.64554	0.174842	-3.66903	0.0504502	-1.13535	0.960348	-6.05747	0.012932	-0.0762826	1	-2.68903	0.0883545	1	7.9087e-05	down	none	none	none	none	none	none	Pectinesterase, catalytic | Pectin lyase fold/virulence factor | Pectin lyase fold | "Pectinesterase, Asp active site"
483	FxaC_28g29300	augustus_masked-Fvb7-4-processed-gene-153.12-mRNA-1	0.598992	0.064722	0.201615	0.0836666	0.156057	0.0305542	0.393372	0.0698447	0.427934	0.201274	0.610098	0.119703	-3.01302	0.0627596	-1.29996	0.73245	-2.03951	0.473628	-2.29608	0.247393	-1.07732	0.74038	-2.36284	0.0555062	1	0.000515808	down	none	none	none	none	none	none	#N/A
